# Supplementary material for: Historical Patterns and Drivers of Spatial Changes in Recreational Fishing Activity in Puget Sound, Washington
Source: PLoS One. 2016 Apr 7;11(4):e0152190. doi: 10.1371/journal.pone.0152190 (PMC4824406; doi:10.1371/journal.pone.0152190)
Supplement: S1 Dataset — Area fished per angler for each decade and species group. Data include: respondent identification number (ResID), species group (Sp.Grp), decade corresponding to respondent’s mapped fishing areas (Decade), and total area (km2) fished by the respondent for a given species group and decade (Total.Area.sq.km). (CSV) [file pone.0152190.s002.csv]

ResID	Sp.Grp	Decade	Total.Area.sq.km
1	All	1950	200.8444487
1	All	1960	200.8444487
1	All	1970	200.8444487
1	All	1980	200.8444487
1	All	1990	200.8444487
1	All	2000	200.8444487
1	Flatfish	1950	94.24442678
1	Flatfish	1960	94.24442678
1	Flatfish	1970	94.24442678
1	Flatfish	1980	94.24442678
1	Flatfish	1990	94.24442678
1	Flatfish	2000	94.24442678
1	Rockfish	1950	24.20933517
1	Rockfish	1960	24.20933517
1	Rockfish	1970	24.20933517
1	Rockfish	1980	24.20933517
1	Rockfish	1990	24.20933517
1	Rockfish	2000	24.20933517
1	Salmon	1950	103.9757169
1	Salmon	1960	103.9757169
1	Salmon	1970	103.9757169
1	Salmon	1980	103.9757169
1	Salmon	1990	103.9757169
1	Salmon	2000	103.9757169
2	All	1970	138.4327754
2	All	1980	138.4327754
2	All	1990	208.9985192
2	All	2000	208.9985192
2	Crab	1970	14.44533612
2	Crab	1980	14.44533612
2	Crab	1990	19.17861736
2	Crab	2000	19.17861736
2	Flatfish	1990	10.88140807
2	Flatfish	2000	10.88140807
2	Rockfish	1970	32.39043198
2	Rockfish	1980	32.39043198
2	Rockfish	1990	32.12127844
2	Rockfish	2000	32.12127844
2	Salmon	1970	114.2319436
2	Salmon	1980	114.2319436
2	Salmon	1990	182.8135262
2	Salmon	2000	182.8135262
3	All	1970	130.9888037
3	All	1980	130.9888037
3	All	1990	132.160249
3	All	2000	132.160249
3	Crab	1970	9.76566615
3	Crab	1980	9.76566615
3	Crab	1990	16.31605301
3	Crab	2000	16.31605301
3	Salmon	1970	121.2231375
3	Salmon	1980	121.2231375
3	Salmon	1990	116.0919145
3	Salmon	2000	116.0919145
4	All	1960	63.44386175
4	All	1970	63.44386175
4	All	1980	63.44386175
4	All	1990	63.44386175
4	All	2000	63.44386175
4	Flatfish	1960	5.305242276
4	Flatfish	1970	5.305242276
4	Flatfish	1980	5.305242276
4	Flatfish	1990	5.305242276
4	Flatfish	2000	5.305242276
4	Rockfish	1960	9.321358541
4	Rockfish	1970	9.321358541
4	Rockfish	1980	9.321358541
4	Rockfish	1990	9.321358541
4	Rockfish	2000	9.321358541
4	Salmon	1960	49.68632586
4	Salmon	1970	49.68632586
4	Salmon	1980	49.68632586
4	Salmon	1990	49.68632586
4	Salmon	2000	49.68632586
5	All	1950	17.8708325
5	All	1960	17.8708325
5	All	1970	17.8708325
5	All	1980	17.8708325
5	Crab	1950	2.153411736
5	Crab	1960	2.153411736
5	Crab	1970	2.153411736
5	Crab	1980	2.153411736
5	Salmon	1950	15.71742076
5	Salmon	1960	15.71742076
5	Salmon	1970	15.71742076
5	Salmon	1980	15.71742076
6	All	1960	35.12464932
6	All	1970	35.12464932
6	All	1980	73.33063487
6	All	1990	187.5058001
6	All	2000	187.5058001
6	Crab	1960	12.71851547
6	Crab	1970	12.71851547
6	Crab	1980	23.1352155
6	Crab	1990	17.13073311
6	Crab	2000	17.13073311
6	Salmon	1960	28.93868444
6	Salmon	1970	28.93868444
6	Salmon	1980	66.47411446
6	Salmon	1990	177.2314583
6	Salmon	2000	177.2314583
7	All	1950	9.772281403
7	All	1960	9.772281403
7	All	1970	9.772281403
7	All	1980	9.772281403
7	All	1990	9.772281403
7	Salmon	1950	9.772281403
7	Salmon	1960	9.772281403
7	Salmon	1970	9.772281403
7	Salmon	1980	9.772281403
7	Salmon	1990	9.772281403
8	All	1980	73.05071801
8	All	1990	73.05071801
8	All	2000	73.05071801
8	Crab	1980	0.341029125
8	Crab	1990	0.341029125
8	Crab	2000	0.341029125
8	Salmon	1980	73.05071801
8	Salmon	1990	73.05071801
8	Salmon	2000	73.05071801
9	All	1950	56.98635471
9	All	1960	76.84453023
9	All	1970	78.59268088
9	All	1980	76.84453023
9	All	1990	76.84453023
9	Flatfish	1950	2.819914272
9	Rockfish	1950	11.12707174
9	Rockfish	1970	1.748150648
9	Salmon	1950	53.98881748
9	Salmon	1960	76.84453023
9	Salmon	1970	76.84453023
9	Salmon	1980	76.84453023
9	Salmon	1990	76.84453023
10	All	1950	56.7937333
10	All	1960	56.7937333
10	All	1970	56.7937333
10	All	1980	56.7937333
10	All	1990	56.7937333
10	All	2000	56.7937333
10	Flatfish	1950	18.57953804
10	Flatfish	1960	18.57953804
10	Flatfish	1970	18.57953804
10	Flatfish	1980	18.57953804
10	Flatfish	1990	18.57953804
10	Flatfish	2000	18.57953804
10	Rockfish	1950	11.07199189
10	Rockfish	1960	11.07199189
10	Rockfish	1970	11.07199189
10	Rockfish	1980	11.07199189
10	Rockfish	1990	11.07199189
10	Rockfish	2000	11.07199189
10	Salmon	1950	32.79269066
10	Salmon	1960	32.79269066
10	Salmon	1970	32.79269066
10	Salmon	1980	32.79269066
10	Salmon	1990	32.79269066
10	Salmon	2000	32.79269066
11	All	1970	38.36794874
11	All	1980	38.36794874
11	All	1990	21.99567598
11	All	2000	21.99567598
11	Flatfish	1970	6.409846496
11	Flatfish	1980	6.409846496
11	Rockfish	1970	10.29476572
11	Rockfish	1980	10.29476572
11	Salmon	1970	24.15704266
11	Salmon	1980	24.15704266
11	Salmon	1990	21.99567598
11	Salmon	2000	21.99567598
12	All	1950	22.22542317
12	All	1960	22.22542317
12	All	1970	22.22542317
12	All	1980	22.22542317
12	All	1990	22.22542317
12	All	2000	22.22542317
12	Salmon	1950	22.22542317
12	Salmon	1960	22.22542317
12	Salmon	1970	22.22542317
12	Salmon	1980	22.22542317
12	Salmon	1990	22.22542317
12	Salmon	2000	22.22542317
13	All	1960	17.5726225
13	All	1970	17.5726225
13	All	1980	17.5726225
13	All	1990	17.5726225
13	All	2000	17.5726225
13	Rockfish	1960	11.28180037
13	Rockfish	1970	11.28180037
13	Rockfish	1980	11.28180037
13	Rockfish	1990	11.28180037
13	Rockfish	2000	11.28180037
13	Salmon	1960	6.290822132
13	Salmon	1970	6.290822132
13	Salmon	1980	6.290822132
13	Salmon	1990	6.290822132
13	Salmon	2000	6.290822132
14	All	1970	6.714222971
14	All	1980	47.68826029
14	All	1990	47.68826029
14	All	2000	13.89168899
14	Rockfish	1980	16.33811434
14	Rockfish	1990	16.33811434
14	Salmon	1970	6.714222971
14	Salmon	1980	35.65179179
14	Salmon	1990	35.65179179
14	Salmon	2000	13.89168899
15	All	1970	119.8920076
15	All	1980	119.8920076
15	All	1990	119.8920076
15	All	2000	119.8920076
15	Crab	1970	64.01430504
15	Crab	1980	64.01430504
15	Crab	1990	64.01430504
15	Crab	2000	64.01430504
15	Rockfish	1970	58.41102919
15	Rockfish	1980	58.41102919
15	Rockfish	1990	58.41102919
15	Rockfish	2000	58.41102919
16	All	1970	102.1983562
16	All	1980	102.1983562
16	All	1990	102.1983562
16	All	2000	102.1983562
16	Crab	1970	6.119263604
16	Crab	1980	6.119263604
16	Crab	1990	6.119263604
16	Crab	2000	6.119263604
16	Salmon	1970	96.0790926
16	Salmon	1980	96.0790926
16	Salmon	1990	96.0790926
16	Salmon	2000	96.0790926
17	All	1950	11.46711824
17	Salmon	1950	11.46711824
18	All	1960	122.5266232
18	All	1970	122.5266232
18	All	1980	120.3538267
18	All	1990	120.3538267
18	All	2000	120.3538267
18	Crab	1960	24.52961216
18	Crab	1970	24.52961216
18	Crab	1980	24.52961216
18	Crab	1990	24.52961216
18	Crab	2000	24.52961216
18	Flatfish	1960	5.654704613
18	Flatfish	1970	5.654704613
18	Flatfish	1980	5.654704613
18	Flatfish	1990	5.654704613
18	Flatfish	2000	5.654704613
18	Rockfish	1960	4.705881153
18	Rockfish	1970	4.705881153
18	Salmon	1960	94.93637381
18	Salmon	1970	94.93637381
18	Salmon	1980	94.93637381
18	Salmon	1990	94.93637381
18	Salmon	2000	94.93637381
19	All	1980	60.97660996
19	All	1990	60.97660996
19	All	2000	12.34868709
19	Rockfish	1980	60.97660996
19	Rockfish	1990	67.26657002
19	Rockfish	2000	12.34868709
20	All	1980	116.0796508
20	All	1990	77.88617332
20	All	2000	38.82176119
20	Salmon	1980	34.07768545
20	Salmon	1990	19.3042725
20	Salmon	2000	12.48489845
21	All	1950	164.8991013
21	All	1960	263.3988102
21	All	1970	246.5290632
21	All	1980	181.6747291
21	All	1990	181.6747291
21	All	2000	181.6747291
21	Salmon	1950	164.8991013
21	Salmon	1960	269.210722
21	Salmon	1970	248.1841882
21	Salmon	1980	181.7182043
21	Salmon	1990	181.7182043
21	Salmon	2000	181.7182043
22	All	1950	130.2776199
22	All	1960	130.2776199
22	All	1970	130.2776199
22	All	1980	130.2776199
22	All	1990	130.2776199
22	All	2000	130.2776199
22	Salmon	1950	130.2776199
22	Salmon	1960	130.2776199
22	Salmon	1970	130.2776199
22	Salmon	1980	130.2776199
22	Salmon	1990	130.2776199
22	Salmon	2000	130.2776199
23	All	1970	76.04143736
23	All	1980	76.04143736
23	All	1990	172.875081
23	All	2000	172.875081
23	Flatfish	1990	12.2818757
23	Flatfish	2000	12.2818757
23	Rockfish	1970	22.25940323
23	Rockfish	1980	22.25940323
23	Rockfish	1990	10.28964775
23	Rockfish	2000	10.28964775
23	Salmon	1970	57.77850621
23	Salmon	1980	57.77850621
23	Salmon	1990	158.1709304
23	Salmon	2000	158.1715406
24	All	1960	3.460922699
24	All	1970	35.18239737
24	All	1980	32.17204578
24	All	1990	113.9862882
24	All	2000	80.43863307
24	Flatfish	1990	2.560966498
24	Flatfish	2000	2.560966498
24	Rockfish	1970	11.7466268
24	Rockfish	1980	11.7466268
24	Rockfish	1990	16.95871458
24	Rockfish	2000	5.212087775
24	Salmon	1960	3.460922699
24	Salmon	1970	35.1868656
24	Salmon	1980	31.7259429
24	Salmon	1990	107.3732655
24	Salmon	2000	73.90090379
25	All	1960	7.225823544
25	All	1970	7.225823544
25	All	1980	7.225823544
25	Flatfish	1960	7.225823544
25	Flatfish	1970	7.225823544
25	Flatfish	1980	7.225823544
25	Salmon	1960	7.225823544
25	Salmon	1970	7.225823544
25	Salmon	1980	7.225823544
26	All	1970	63.82592506
26	All	1980	63.82592506
26	All	1990	63.82592506
26	All	2000	63.82592506
26	Crab	1970	23.33296384
26	Crab	1980	23.33296384
26	Crab	1990	23.33296384
26	Crab	2000	23.33296384
26	Flatfish	1970	3.445234934
26	Flatfish	1980	3.445234934
26	Flatfish	1990	3.445234934
26	Flatfish	2000	3.445234934
26	Rockfish	1970	13.74378758
26	Rockfish	1980	13.74378758
26	Rockfish	1990	13.74378758
26	Rockfish	2000	13.74378758
26	Salmon	1970	24.74661915
26	Salmon	1980	24.74661915
26	Salmon	1990	24.74661915
26	Salmon	2000	24.74661915
27	All	1950	35.63253528
27	All	1960	35.63253528
27	All	1970	258.2690585
27	All	1980	258.2690581
27	All	1990	62.78081058
27	All	2000	62.78081058
27	Crab	1950	9.533199224
27	Crab	1960	9.533199224
27	Crab	1970	30.34359897
27	Crab	1980	30.34359897
27	Crab	1990	11.32666642
27	Crab	2000	11.32666642
27	Flatfish	1950	10.94118169
27	Flatfish	1960	10.94118169
27	Flatfish	1970	50.53769292
27	Flatfish	1980	50.53769292
27	Flatfish	1990	28.1686988
27	Flatfish	2000	28.1686988
27	Rockfish	1950	5.774271274
27	Rockfish	1960	5.774271274
27	Rockfish	1970	93.71284727
27	Rockfish	1980	93.71284727
27	Rockfish	1990	4.068462003
27	Rockfish	2000	4.068462003
27	Salmon	1950	14.49733926
27	Salmon	1960	14.49733926
27	Salmon	1970	110.0322458
27	Salmon	1980	110.0322458
27	Salmon	1990	23.38705714
27	Salmon	2000	23.38705714
28	All	1990	70.23560046
28	All	2000	325.5289849
28	Crab	1990	44.34698245
28	Crab	2000	44.34698245
28	Rockfish	1990	39.57606759
28	Rockfish	2000	39.84438415
28	Salmon	2000	265.1439229
29	All	1960	53.79155637
29	All	1970	53.79155637
29	All	1980	53.79155637
29	All	1990	53.79155637
29	Rockfish	1960	28.11465456
29	Rockfish	1970	28.11465456
29	Rockfish	1980	28.11465456
29	Rockfish	1990	28.11465456
29	Salmon	1960	1.748393935
29	Salmon	1970	1.748393935
29	Salmon	1980	1.748393935
29	Salmon	1990	1.748393935
30	All	1970	1453.498161
30	All	1980	1453.498161
30	All	1990	1453.498161
30	All	2000	1453.497718
30	Crab	1970	1075.981004
30	Crab	1980	1075.981004
30	Crab	1990	1075.981004
30	Crab	2000	1075.981004
30	Salmon	1970	506.6251796
30	Salmon	1980	506.6251796
30	Salmon	1990	506.6251796
30	Salmon	2000	506.6251796
31	All	1960	2.382756079
31	All	1970	2.382756079
31	Rockfish	1960	2.382756079
31	Rockfish	1970	2.382756079
32	All	1970	35.56668384
32	All	1980	35.56668384
32	All	1990	35.56668384
32	All	2000	35.56668384
33	All	1970	45.74393305
33	All	1980	45.74393305
33	All	1990	48.37464212
33	All	2000	8.033095827
33	Rockfish	1970	45.74426091
33	Rockfish	1980	45.74426091
33	Rockfish	1990	48.37496999
33	Rockfish	2000	8.033095827
34	All	1960	15.20881808
34	All	1970	76.17604152
34	All	1980	105.6085722
34	All	1990	32.96025624
34	All	2000	32.96025624
34	Crab	1970	62.88985266
34	Crab	1980	17.75143816
34	Crab	1990	17.75143816
34	Crab	2000	17.75143816
34	Rockfish	1960	15.20881808
34	Rockfish	1970	15.20881808
34	Rockfish	1980	87.85713404
34	Rockfish	1990	15.20881808
34	Rockfish	2000	15.20881808
35	All	1960	983.1269615
35	All	1970	862.5951366
35	All	1980	983.1269615
35	All	1990	983.1269615
35	All	2000	830.2331572
35	Crab	1960	174.3696389
35	Crab	1970	174.3696389
35	Crab	1980	174.3696389
35	Crab	1990	174.3696389
35	Crab	2000	171.2590158
35	Flatfish	1960	149.4284155
35	Flatfish	1970	149.4284155
35	Flatfish	1980	149.4284155
35	Flatfish	1990	149.4284155
35	Flatfish	2000	149.4284155
35	Rockfish	1960	228.7508535
35	Rockfish	1970	228.7508535
35	Rockfish	1980	228.7508535
35	Rockfish	1990	228.7508535
35	Rockfish	2000	61.12565108
35	Salmon	1960	640.834159
35	Salmon	1970	502.8108942
35	Salmon	1980	640.834159
35	Salmon	1990	640.834159
35	Salmon	2000	640.834159
36	All	1960	10.87253742
36	All	1970	10.87253742
36	All	1980	10.87253742
36	All	1990	10.87253742
36	All	2000	10.87253742
36	Rockfish	1960	3.557877716
36	Rockfish	1970	3.557877716
36	Rockfish	1980	3.557877716
36	Rockfish	1990	3.557877716
36	Rockfish	2000	3.557877716
36	Salmon	1960	8.645319143
36	Salmon	1970	8.645319143
36	Salmon	1980	8.645319143
36	Salmon	1990	8.645319143
36	Salmon	2000	8.645319143
37	All	1960	47.53857589
37	All	1970	47.53857589
37	All	1980	47.53857589
37	All	1990	47.53857589
37	All	2000	47.53857589
37	Salmon	1960	47.53857589
37	Salmon	1970	47.53857589
37	Salmon	1980	47.53857589
37	Salmon	1990	47.53857589
37	Salmon	2000	47.53857589
38	All	1980	7.034760304
38	All	1990	3.177625451
38	All	2000	3.177625451
38	Rockfish	1980	0.552367931
38	Rockfish	1990	0.309482237
38	Rockfish	2000	0.309482237
38	Salmon	1980	6.532802269
38	Salmon	1990	2.868143214
38	Salmon	2000	2.868143214
39	All	1970	7.580667926
39	All	1980	9.977882865
39	All	1990	36.20884444
39	All	2000	36.20884444
39	Crab	1980	1.254338191
39	Crab	1990	9.816182556
39	Crab	2000	9.816182556
39	Rockfish	1970	7.580667926
39	Rockfish	1980	8.723544674
39	Rockfish	1990	26.39266188
39	Rockfish	2000	26.39266188
40	All	2000	5.659151331
40	Crab	2000	3.221906134
40	Flatfish	2000	2.982086297
40	Rockfish	2000	2.982086297
40	Salmon	2000	0.910159745
41	All	1980	65.07515629
41	All	1990	62.66701145
41	All	2000	62.65710942
41	Crab	1980	5.187291569
41	Crab	1990	16.06419814
41	Crab	2000	16.06419814
41	Rockfish	1980	14.76213088
41	Rockfish	1990	9.779300117
41	Rockfish	2000	9.779300117
41	Salmon	1980	48.46349848
41	Salmon	1990	47.56777495
41	Salmon	2000	47.56777495
42	All	1960	19.07365322
42	All	1970	16.64889956
42	All	1980	50.22177949
42	All	1990	33.57287993
42	All	2000	33.57287993
42	Crab	1980	3.150500329
42	Crab	1990	3.150500329
42	Crab	2000	3.150500329
42	Rockfish	1960	3.177842731
42	Rockfish	1970	3.177842731
42	Rockfish	1980	9.164898322
42	Rockfish	1990	5.987055591
42	Rockfish	2000	5.987055591
42	Salmon	1960	13.47105683
42	Salmon	1970	13.47105683
42	Salmon	1980	39.40582649
42	Salmon	1990	25.93476966
42	Salmon	2000	25.93476966
43	All	1960	224.3413505
43	All	1970	142.718804
43	All	1980	142.718804
43	All	1990	137.8001632
43	All	2000	137.8001632
43	Crab	1960	21.24569129
43	Crab	1970	21.24569129
43	Crab	1980	21.24569129
43	Crab	1990	21.24569129
43	Crab	2000	21.24569129
43	Rockfish	1960	38.29943215
43	Rockfish	1970	38.29943215
43	Rockfish	1980	38.29943215
43	Rockfish	1990	33.35489464
43	Rockfish	2000	33.35489464
43	Salmon	1960	166.8694238
43	Salmon	1970	83.58343421
43	Salmon	1980	83.58343421
43	Salmon	1990	83.58343421
43	Salmon	2000	83.58343421
44	All	1970	8.265550316
44	All	1980	22.54887301
44	All	1990	22.54887301
44	All	2000	22.54887301
44	Rockfish	1970	8.265550316
44	Rockfish	1980	11.96559411
44	Rockfish	1990	11.96559411
44	Rockfish	2000	11.96559411
44	Salmon	1980	10.5832789
44	Salmon	1990	10.5832789
44	Salmon	2000	10.5832789
45	All	1950	59.59990598
45	All	1960	54.98532994
45	All	1970	54.98532994
45	All	1980	64.07615922
45	All	1990	62.06431563
45	All	2000	62.06431563
45	Crab	1950	2.098778425
45	Crab	1960	2.098778425
45	Crab	1970	2.098778425
45	Crab	1980	11.1896077
45	Crab	1990	9.177764113
45	Crab	2000	9.177764113
45	Rockfish	1950	23.25046171
45	Rockfish	1960	18.63588567
45	Rockfish	1970	18.63588567
45	Rockfish	1980	18.63588567
45	Rockfish	1990	18.63588567
45	Rockfish	2000	18.63588567
45	Salmon	1950	36.12626074
45	Salmon	1960	36.12626074
45	Salmon	1970	36.12626074
45	Salmon	1980	36.12626074
45	Salmon	1990	36.12626074
45	Salmon	2000	36.12626074
46	All	1970	71.93932734
46	All	1980	90.05747845
46	All	1990	71.93932734
46	All	2000	71.93932734
46	Crab	1970	6.392830407
46	Crab	1980	6.718335672
46	Crab	1990	6.392830407
46	Crab	2000	6.392830407
46	Rockfish	1970	41.9602129
46	Rockfish	1980	51.67090538
46	Rockfish	1990	41.9602129
46	Rockfish	2000	41.9602129
46	Salmon	1970	24.47100257
46	Salmon	1980	35.47851596
46	Salmon	1990	24.47100257
46	Salmon	2000	24.47100257
47	All	1970	139.4886697
47	All	1980	139.4886697
47	All	1990	105.1143649
47	All	2000	105.1143649
47	Crab	1970	57.53358276
47	Crab	1980	57.53358276
47	Crab	1990	19.25028983
47	Crab	2000	19.25028983
47	Rockfish	1970	8.290593246
47	Rockfish	1980	8.290593246
47	Rockfish	1990	11.43346604
47	Rockfish	2000	11.43346604
47	Salmon	1970	73.66788927
47	Salmon	1980	73.66788927
47	Salmon	1990	74.43062624
47	Salmon	2000	74.43062624
48	All	1980	17.63265952
48	All	2000	147.4500103
48	Crab	1980	1.65959907
48	Crab	2000	16.47854374
48	Flatfish	1980	0.748520187
48	Rockfish	1980	8.033030624
48	Salmon	1980	7.591650145
48	Salmon	2000	131.4971226
49	All	1990	44.93571199
49	All	2000	44.93562388
49	Crab	1990	3.936128608
49	Crab	2000	3.936128608
49	Rockfish	1990	8.515422168
49	Rockfish	2000	8.515334063
49	Salmon	1990	32.48416121
49	Salmon	2000	32.48416121
50	All	1980	9.51555556
50	All	1990	20.04550492
50	All	2000	41.69754613
50	Crab	1980	0.682041072
50	Crab	1990	0.642702926
50	Crab	2000	1.808117151
50	Rockfish	1980	1.365776821
50	Rockfish	1990	7.802578311
50	Rockfish	2000	8.068932741
50	Salmon	1980	7.812513823
50	Salmon	1990	11.70107588
50	Salmon	2000	32.16499115
51	All	1990	51.47643905
51	All	2000	71.79368401
51	Crab	1990	8.815048611
51	Crab	2000	8.815048611
51	Rockfish	1990	14.97331758
51	Rockfish	2000	27.46782288
51	Salmon	1990	30.11311465
51	Salmon	2000	39.45471311
52	All	1990	42.25406822
52	All	2000	34.56769815
52	Crab	1990	2.209666383
52	Flatfish	1990	14.3580514
52	Flatfish	2000	12.50052597
52	Rockfish	1990	15.64626006
52	Rockfish	2000	13.72233486
52	Salmon	1990	21.96825481
52	Salmon	2000	19.28575401
53	All	1990	29.03061764
53	All	2000	39.69877521
53	Crab	1990	5.036668657
53	Crab	2000	3.95504766
53	Rockfish	1990	6.645025108
53	Rockfish	2000	4.201762149
53	Salmon	1990	17.36353654
53	Salmon	2000	31.74515149
54	All	1960	12.59560599
54	All	1970	91.60881878
54	All	1980	91.60881878
54	All	1990	62.33430713
54	All	2000	21.48564541
54	Crab	1970	5.197990866
54	Crab	1980	5.197990866
54	Crab	2000	0.95247803
54	Rockfish	1960	3.077554366
54	Rockfish	1970	7.75602691
54	Rockfish	1980	7.75602691
54	Rockfish	2000	2.278021053
54	Salmon	1960	9.518051629
54	Salmon	1970	78.65480101
54	Salmon	1980	78.65480101
54	Salmon	1990	62.33432721
54	Salmon	2000	18.25514633
55	All	1980	62.17791141
55	All	1990	63.69074298
55	All	2000	63.69074298
55	Crab	1980	9.727762708
55	Crab	1990	9.727762708
55	Crab	2000	9.727762708
55	Rockfish	1980	15.75645412
55	Rockfish	1990	19.93360658
55	Rockfish	2000	19.93360658
55	Salmon	1980	39.49560935
55	Salmon	1990	39.49560935
55	Salmon	2000	39.49560935
56	All	1960	11.74848834
56	All	1970	11.74848834
56	All	1980	11.74848834
56	All	1990	11.74848834
56	All	2000	11.74848834
56	Rockfish	1960	11.74848834
56	Rockfish	1970	11.74848834
56	Rockfish	1980	11.74848834
56	Rockfish	1990	11.74848834
56	Rockfish	2000	11.74848834
57	All	1980	40.63767479
57	All	1990	40.63767479
57	All	2000	40.63767479
57	Rockfish	1980	42.75357337
57	Rockfish	1990	42.75357337
57	Rockfish	2000	42.75357337
58	All	1950	18.63730491
58	All	1960	18.63730491
58	All	1970	22.86715655
58	All	1980	93.49218564
58	All	1990	93.49218564
58	All	2000	93.49218564
58	Salmon	1950	18.63730491
58	Salmon	1960	18.63730491
58	Salmon	1970	22.86715655
58	Salmon	1980	93.49218564
58	Salmon	1990	93.49218564
58	Salmon	2000	93.49218564
59	All	1990	123.1374603
59	All	2000	123.1374603
59	Crab	1990	9.926079232
59	Crab	2000	9.926079232
59	Rockfish	1990	65.41531289
59	Rockfish	2000	65.41531289
59	Salmon	1990	50.87746464
59	Salmon	2000	50.87746464
60	All	1990	244.1956529
60	All	2000	486.626386
60	Crab	2000	110.2583892
60	Rockfish	1990	164.5318355
60	Rockfish	2000	116.9979371
60	Salmon	1990	87.96222468
60	Salmon	2000	294.0765537
61	All	1970	21.0343667
61	All	1980	21.0343667
61	All	1990	21.0343667
61	All	2000	39.47871651
61	Crab	1970	2.963866821
61	Crab	1980	2.963866821
61	Crab	1990	2.963866821
61	Crab	2000	5.623617591
61	Rockfish	1970	1.045169771
61	Rockfish	1980	1.045169771
61	Rockfish	1990	1.045169771
61	Rockfish	2000	6.456770006
61	Salmon	1970	17.02533011
61	Salmon	1980	17.02533011
61	Salmon	1990	17.02533011
61	Salmon	2000	27.39832891
62	All	1970	21.92549059
62	All	1980	18.86999218
62	All	1990	18.86999218
62	All	2000	18.86999218
62	Crab	1970	2.991290587
62	Crab	1980	2.991290587
62	Crab	1990	2.991290587
62	Crab	2000	2.991290587
62	Rockfish	1970	4.222799667
62	Rockfish	1980	4.222799667
62	Rockfish	1990	4.222799667
62	Rockfish	2000	4.222799667
62	Salmon	1970	14.71140033
62	Salmon	1980	11.65590193
62	Salmon	1990	11.65590193
62	Salmon	2000	11.65590193
63	All	1980	71.58889603
63	All	1990	84.6029738
63	All	2000	84.79832266
63	Crab	1980	51.16526282
63	Crab	1990	51.16526282
63	Crab	2000	51.16526282
63	Rockfish	1980	12.62637893
63	Rockfish	1990	16.58226394
63	Salmon	1980	8.114766668
63	Salmon	1990	18.66785925
63	Salmon	2000	33.63305983
64	All	1970	86.65359876
64	All	1980	86.65359876
64	All	1990	86.65359876
64	All	2000	358.2342771
64	Crab	2000	95.46290301
64	Salmon	1970	86.65359876
64	Salmon	1980	86.65359876
64	Salmon	1990	86.65359876
64	Salmon	2000	266.7380485
65	All	1950	13.12669623
65	All	1960	13.12669623
65	All	1970	173.9178799
65	All	1980	160.7911836
65	All	1990	160.7911836
65	All	2000	160.7911836
65	Rockfish	1950	13.12669623
65	Rockfish	1960	13.12669623
65	Rockfish	1970	186.6532504
65	Rockfish	1980	173.5265541
65	Rockfish	1990	173.5265541
65	Rockfish	2000	173.5265541
66	All	1970	60.09291558
66	All	1980	60.09291558
66	All	1990	172.3874757
66	All	2000	172.3874757
66	Crab	1970	15.88176623
66	Crab	1980	15.88176623
66	Crab	1990	29.4134742
66	Crab	2000	29.4134742
66	Flatfish	1970	1.870312714
66	Flatfish	1980	1.870312714
66	Rockfish	1970	8.146113807
66	Rockfish	1980	8.146113807
66	Rockfish	1990	28.41461279
66	Rockfish	2000	28.41461279
66	Salmon	1970	36.07147687
66	Salmon	1980	36.07147687
66	Salmon	1990	122.9815455
66	Salmon	2000	122.9815455
67	All	1970	2759.115805
67	All	1980	2744.537063
67	All	1990	2192.733336
67	Flatfish	1970	2371.534165
67	Flatfish	1980	2995.321396
67	Flatfish	1990	1747.746933
67	Rockfish	1970	584.3895863
67	Rockfish	1980	502.8004701
67	Rockfish	1990	502.8004701
68	All	1960	20.28263962
68	All	1970	55.60189215
68	All	1980	50.19784319
68	All	1990	26.32027724
68	All	2000	21.66892438
68	Rockfish	1960	20.28263962
68	Rockfish	1970	55.60189215
68	Rockfish	1980	50.19784319
68	Rockfish	1990	26.32027724
68	Rockfish	2000	21.66892438
69	All	1950	36.90890142
69	All	1960	36.90890142
69	All	1970	1212.67849
69	All	1980	1212.67849
69	Flatfish	1950	6.012090717
69	Flatfish	1960	6.012090717
69	Flatfish	1970	1178.394458
69	Flatfish	1980	1178.394458
69	Rockfish	1970	34.28403224
69	Rockfish	1980	34.28403224
69	Salmon	1950	31.05612184
69	Salmon	1960	31.05612184
70	All	1950	7.481856648
70	All	1960	74.18827441
70	All	1970	70.1243705
70	All	1980	70.1243705
70	Crab	1960	13.91158321
70	Crab	1970	13.91158321
70	Crab	1980	13.91158321
70	Rockfish	1960	23.67630788
70	Rockfish	1970	20.2407418
70	Rockfish	1980	20.2407418
70	Salmon	1950	7.481856648
70	Salmon	1960	56.60637762
70	Salmon	1970	56.60637762
70	Salmon	1980	56.60637762
71	All	1960	79.78349759
71	All	1970	79.78349759
71	All	1980	79.78349759
71	All	1990	14.2088377
71	Salmon	1960	79.78349759
71	Salmon	1970	79.78349759
71	Salmon	1980	79.78349759
71	Salmon	1990	14.2088377
72	All	1990	1.697121849
72	All	2000	1.697121849
72	Rockfish	1990	1.697121849
72	Rockfish	2000	1.697121849
73	All	1960	194.4256947
73	All	1970	198.713245
73	Crab	1960	32.89413877
73	Crab	1970	32.89413877
73	Rockfish	1970	5.851088886
73	Salmon	1950	161.6971441
73	Salmon	1960	161.6971441
73	Salmon	1970	163.1420431
74	All	1980	26.18641318
74	All	1990	37.92217989
74	All	2000	33.7224359
74	Salmon	1980	26.18641318
74	Salmon	1990	37.92217989
74	Salmon	2000	33.7224359
75	All	1990	306.7309753
75	All	2000	306.7309753
75	Rockfish	1990	48.42107487
75	Rockfish	2000	48.42107487
75	Salmon	1990	266.6394381
75	Salmon	2000	266.6394381
76	All	1950	7.769128721
76	All	1960	14.39862763
76	All	1970	53.1824245
76	All	1980	55.12893397
76	All	1990	49.09311701
76	All	2000	49.09311701
76	Crab	1970	6.586634982
76	Crab	1980	6.586634982
76	Crab	1990	6.586634982
76	Crab	2000	6.586634982
76	Rockfish	1950	5.089770732
76	Rockfish	1960	5.089770732
76	Rockfish	1970	5.089770732
76	Rockfish	1980	7.629962149
76	Rockfish	1990	7.629962149
76	Rockfish	2000	7.629962149
76	Salmon	1950	2.679357989
76	Salmon	1960	9.308856897
76	Salmon	1970	42.01779677
76	Salmon	1980	41.42411482
76	Salmon	1990	35.38829786
76	Salmon	2000	35.38829786
77	All	1980	554.5561339
77	All	1990	554.5561339
77	Crab	1980	555.3618773
77	Crab	1990	555.3618773
78	All	1970	151.5518608
78	All	1980	72.75863864
78	All	1990	58.98455364
78	All	2000	58.98455364
78	Rockfish	1970	72.75863864
78	Rockfish	1980	72.75863864
78	Rockfish	1990	17.42883361
78	Rockfish	2000	17.42883361
78	Salmon	1970	82.67522081
78	Salmon	1990	43.74800227
78	Salmon	2000	43.74800227
79	All	1960	6.868918688
79	All	1970	13.10490933
79	All	1980	13.23283584
79	All	1990	4.319899939
79	Rockfish	1970	5.285298523
79	Rockfish	1980	5.15781222
79	Rockfish	1990	1.922578913
79	Salmon	1960	11.95826816
79	Salmon	1970	7.468598878
79	Salmon	1980	8.07502362
79	Salmon	1990	2.397321027
80	All	1960	11.80677095
80	All	1970	15.10591102
80	All	1980	11.80677095
80	All	1990	11.80677095
80	All	2000	11.80677095
80	Rockfish	1970	3.299140069
80	Salmon	1960	11.80677095
80	Salmon	1970	11.80677095
80	Salmon	1980	11.80677095
80	Salmon	1990	11.80677095
80	Salmon	2000	11.80677095
81	All	1970	132.6588942
81	All	1980	131.7588029
81	All	1990	50.34177309
81	All	2000	50.34177309
81	Crab	1970	9.405476189
81	Crab	1980	9.405476189
81	Flatfish	1970	68.59551107
81	Flatfish	1980	68.59551107
81	Rockfish	1970	12.90506451
81	Rockfish	1980	12.90506451
81	Rockfish	1990	4.254343012
81	Rockfish	2000	4.254343012
81	Salmon	1970	56.0493313
81	Salmon	1980	55.14924
81	Salmon	1990	46.59342237
81	Salmon	2000	46.59342237
82	All	1980	12.92080864
82	All	1990	11.55541878
82	All	2000	56.68337926
82	Rockfish	2000	7.109722438
82	Salmon	1980	12.92080864
82	Salmon	1990	11.55541878
82	Salmon	2000	49.57365682
