# Supplementary material for: Historical Patterns and Drivers of Spatial Changes in Recreational Fishing Activity in Puget Sound, Washington
Source: PLoS One. 2016 Apr 7;11(4):e0152190. doi: 10.1371/journal.pone.0152190 (PMC4824406; doi:10.1371/journal.pone.0152190)
Supplement: S2 Dataset — The total number of anglers (Frequency) and proportion of respondents (Proportion) who fished in each 0.8 x 0.8 km grid cell is provided. CELLID is a unique identification number for each grid cell. The values MinX, MaxX, MinY, and MaxY designate the vertices of each grid cell; CenterX and CenterY are the coordinates for the centroid of each grid cell. These data can be used to create a map of the proportion of respondents fishing in each 0.8 x 0.8 km grid cell within Puget Sound (i.e., Fig 1). Map projection: NAD 1983, HARN, Washington State Plane South FIPS 4602 Feet. (CSV) [file pone.0152190.s003.csv]

CELLID	MinX	MaxX	MinY	MaxY	CenterX	CenterY	Frequency	Proportion
1	960264.1075	962904.1075	1350453.071	1347813.071	961584.1075	1349133.071	0	0
2	962904.1075	965544.1075	1350453.071	1347813.071	964224.1075	1349133.071	0	0
3	965544.1075	968184.1075	1350453.071	1347813.071	966864.1075	1349133.071	0	0
4	968184.1075	970824.1075	1350453.071	1347813.071	969504.1075	1349133.071	0	0
5	970824.1075	973464.1075	1350453.071	1347813.071	972144.1075	1349133.071	1	0.014705882
6	973464.1075	976104.1075	1350453.071	1347813.071	974784.1075	1349133.071	1	0.014705882
7	976104.1075	978744.1075	1350453.071	1347813.071	977424.1075	1349133.071	1	0.014705882
8	978744.1075	981384.1075	1350453.071	1347813.071	980064.1075	1349133.071	1	0.014705882
9	981384.1075	984024.1075	1350453.071	1347813.071	982704.1075	1349133.071	1	0.014705882
10	984024.1075	986664.1075	1350453.071	1347813.071	985344.1075	1349133.071	1	0.014705882
11	986664.1075	989304.1075	1350453.071	1347813.071	987984.1075	1349133.071	1	0.014705882
12	989304.1075	991944.1075	1350453.071	1347813.071	990624.1075	1349133.071	1	0.014705882
13	991944.1075	994584.1075	1350453.071	1347813.071	993264.1075	1349133.071	1	0.014705882
14	994584.1075	997224.1075	1350453.071	1347813.071	995904.1075	1349133.071	1	0.014705882
15	997224.1075	999864.1075	1350453.071	1347813.071	998544.1075	1349133.071	1	0.014705882
16	999864.1075	1002504.107	1350453.071	1347813.071	1001184.107	1349133.071	1	0.014705882
17	1002504.107	1005144.107	1350453.071	1347813.071	1003824.107	1349133.071	1	0.014705882
18	1005144.107	1007784.107	1350453.071	1347813.071	1006464.107	1349133.071	1	0.014705882
19	1007784.107	1010424.107	1350453.071	1347813.071	1009104.107	1349133.071	1	0.014705882
20	1010424.107	1013064.107	1350453.071	1347813.071	1011744.107	1349133.071	1	0.014705882
21	1013064.107	1015704.107	1350453.071	1347813.071	1014384.107	1349133.071	0	0
22	1015704.107	1018344.107	1350453.071	1347813.071	1017024.107	1349133.071	0	0
23	1028904.107	1031544.107	1350453.071	1347813.071	1030224.107	1349133.071	1	0.014705882
24	1031544.107	1034184.107	1350453.071	1347813.071	1032864.107	1349133.071	1	0.014705882
25	1034184.107	1036824.107	1350453.071	1347813.071	1035504.107	1349133.071	1	0.014705882
26	1036824.107	1039464.107	1350453.071	1347813.071	1038144.107	1349133.071	2	0.029411765
26	1036824.107	1039464.107	1350453.071	1347813.071	1038144.107	1349133.071	2	0.029411765
27	965544.1075	968184.1075	1347813.071	1345173.071	966864.1075	1346493.071	0	0
28	968184.1075	970824.1075	1347813.071	1345173.071	969504.1075	1346493.071	0	0
29	970824.1075	973464.1075	1347813.071	1345173.071	972144.1075	1346493.071	1	0.014705882
30	973464.1075	976104.1075	1347813.071	1345173.071	974784.1075	1346493.071	1	0.014705882
31	976104.1075	978744.1075	1347813.071	1345173.071	977424.1075	1346493.071	1	0.014705882
32	978744.1075	981384.1075	1347813.071	1345173.071	980064.1075	1346493.071	1	0.014705882
33	981384.1075	984024.1075	1347813.071	1345173.071	982704.1075	1346493.071	1	0.014705882
34	984024.1075	986664.1075	1347813.071	1345173.071	985344.1075	1346493.071	1	0.014705882
35	986664.1075	989304.1075	1347813.071	1345173.071	987984.1075	1346493.071	1	0.014705882
36	989304.1075	991944.1075	1347813.071	1345173.071	990624.1075	1346493.071	1	0.014705882
37	991944.1075	994584.1075	1347813.071	1345173.071	993264.1075	1346493.071	1	0.014705882
38	994584.1075	997224.1075	1347813.071	1345173.071	995904.1075	1346493.071	1	0.014705882
39	997224.1075	999864.1075	1347813.071	1345173.071	998544.1075	1346493.071	1	0.014705882
40	999864.1075	1002504.107	1347813.071	1345173.071	1001184.107	1346493.071	1	0.014705882
41	1002504.107	1005144.107	1347813.071	1345173.071	1003824.107	1346493.071	1	0.014705882
42	1005144.107	1007784.107	1347813.071	1345173.071	1006464.107	1346493.071	1	0.014705882
43	1007784.107	1010424.107	1347813.071	1345173.071	1009104.107	1346493.071	1	0.014705882
44	1010424.107	1013064.107	1347813.071	1345173.071	1011744.107	1346493.071	1	0.014705882
45	1013064.107	1015704.107	1347813.071	1345173.071	1014384.107	1346493.071	1	0.014705882
46	1015704.107	1018344.107	1347813.071	1345173.071	1017024.107	1346493.071	0	0
47	1018344.107	1020984.107	1347813.071	1345173.071	1019664.107	1346493.071	0	0
48	1028904.107	1031544.107	1347813.071	1345173.071	1030224.107	1346493.071	1	0.014705882
49	1031544.107	1034184.107	1347813.071	1345173.071	1032864.107	1346493.071	2	0.029411765
49	1031544.107	1034184.107	1347813.071	1345173.071	1032864.107	1346493.071	2	0.029411765
50	1034184.107	1036824.107	1347813.071	1345173.071	1035504.107	1346493.071	2	0.029411765
50	1034184.107	1036824.107	1347813.071	1345173.071	1035504.107	1346493.071	2	0.029411765
51	1036824.107	1039464.107	1347813.071	1345173.071	1038144.107	1346493.071	2	0.029411765
51	1036824.107	1039464.107	1347813.071	1345173.071	1038144.107	1346493.071	2	0.029411765
52	1039464.107	1042104.107	1347813.071	1345173.071	1040784.107	1346493.071	2	0.029411765
52	1039464.107	1042104.107	1347813.071	1345173.071	1040784.107	1346493.071	2	0.029411765
53	1042104.107	1044744.107	1347813.071	1345173.071	1043424.107	1346493.071	2	0.029411765
53	1042104.107	1044744.107	1347813.071	1345173.071	1043424.107	1346493.071	2	0.029411765
54	1044744.107	1047384.107	1347813.071	1345173.071	1046064.107	1346493.071	2	0.029411765
54	1044744.107	1047384.107	1347813.071	1345173.071	1046064.107	1346493.071	2	0.029411765
55	1047384.107	1050024.107	1347813.071	1345173.071	1048704.107	1346493.071	2	0.029411765
55	1047384.107	1050024.107	1347813.071	1345173.071	1048704.107	1346493.071	2	0.029411765
56	1050024.107	1052664.107	1347813.071	1345173.071	1051344.107	1346493.071	2	0.029411765
56	1050024.107	1052664.107	1347813.071	1345173.071	1051344.107	1346493.071	2	0.029411765
57	1052664.107	1055304.107	1347813.071	1345173.071	1053984.107	1346493.071	2	0.029411765
57	1052664.107	1055304.107	1347813.071	1345173.071	1053984.107	1346493.071	2	0.029411765
58	1055304.107	1057944.107	1347813.071	1345173.071	1056624.107	1346493.071	2	0.029411765
58	1055304.107	1057944.107	1347813.071	1345173.071	1056624.107	1346493.071	2	0.029411765
59	1057944.107	1060584.107	1347813.071	1345173.071	1059264.107	1346493.071	2	0.029411765
59	1057944.107	1060584.107	1347813.071	1345173.071	1059264.107	1346493.071	2	0.029411765
60	1060584.107	1063224.107	1347813.071	1345173.071	1061904.107	1346493.071	2	0.029411765
60	1060584.107	1063224.107	1347813.071	1345173.071	1061904.107	1346493.071	2	0.029411765
61	1063224.107	1065864.107	1347813.071	1345173.071	1064544.107	1346493.071	2	0.029411765
61	1063224.107	1065864.107	1347813.071	1345173.071	1064544.107	1346493.071	2	0.029411765
62	1065864.107	1068504.107	1347813.071	1345173.071	1067184.107	1346493.071	2	0.029411765
62	1065864.107	1068504.107	1347813.071	1345173.071	1067184.107	1346493.071	2	0.029411765
63	1068504.107	1071144.107	1347813.071	1345173.071	1069824.107	1346493.071	2	0.029411765
63	1068504.107	1071144.107	1347813.071	1345173.071	1069824.107	1346493.071	2	0.029411765
64	1071144.107	1073784.107	1347813.071	1345173.071	1072464.107	1346493.071	2	0.029411765
64	1071144.107	1073784.107	1347813.071	1345173.071	1072464.107	1346493.071	2	0.029411765
65	1073784.107	1076424.107	1347813.071	1345173.071	1075104.107	1346493.071	2	0.029411765
65	1073784.107	1076424.107	1347813.071	1345173.071	1075104.107	1346493.071	2	0.029411765
66	1076424.107	1079064.107	1347813.071	1345173.071	1077744.107	1346493.071	2	0.029411765
66	1076424.107	1079064.107	1347813.071	1345173.071	1077744.107	1346493.071	2	0.029411765
67	1079064.107	1081704.107	1347813.071	1345173.071	1080384.107	1346493.071	2	0.029411765
67	1079064.107	1081704.107	1347813.071	1345173.071	1080384.107	1346493.071	2	0.029411765
68	1081704.107	1084344.107	1347813.071	1345173.071	1083024.107	1346493.071	2	0.029411765
68	1081704.107	1084344.107	1347813.071	1345173.071	1083024.107	1346493.071	2	0.029411765
69	1084344.107	1086984.107	1347813.071	1345173.071	1085664.107	1346493.071	2	0.029411765
69	1084344.107	1086984.107	1347813.071	1345173.071	1085664.107	1346493.071	2	0.029411765
70	1086984.107	1089624.107	1347813.071	1345173.071	1088304.107	1346493.071	2	0.029411765
70	1086984.107	1089624.107	1347813.071	1345173.071	1088304.107	1346493.071	2	0.029411765
71	1089624.107	1092264.107	1347813.071	1345173.071	1090944.107	1346493.071	2	0.029411765
71	1089624.107	1092264.107	1347813.071	1345173.071	1090944.107	1346493.071	2	0.029411765
72	1092264.107	1094904.107	1347813.071	1345173.071	1093584.107	1346493.071	1	0.014705882
73	1094904.107	1097544.107	1347813.071	1345173.071	1096224.107	1346493.071	1	0.014705882
74	1097544.107	1100184.107	1347813.071	1345173.071	1098864.107	1346493.071	1	0.014705882
75	968184.1075	970824.1075	1345173.071	1342533.071	969504.1075	1343853.071	0	0
76	970824.1075	973464.1075	1345173.071	1342533.071	972144.1075	1343853.071	1	0.014705882
77	973464.1075	976104.1075	1345173.071	1342533.071	974784.1075	1343853.071	1	0.014705882
78	976104.1075	978744.1075	1345173.071	1342533.071	977424.1075	1343853.071	1	0.014705882
79	978744.1075	981384.1075	1345173.071	1342533.071	980064.1075	1343853.071	1	0.014705882
80	981384.1075	984024.1075	1345173.071	1342533.071	982704.1075	1343853.071	1	0.014705882
81	984024.1075	986664.1075	1345173.071	1342533.071	985344.1075	1343853.071	1	0.014705882
82	986664.1075	989304.1075	1345173.071	1342533.071	987984.1075	1343853.071	1	0.014705882
83	989304.1075	991944.1075	1345173.071	1342533.071	990624.1075	1343853.071	1	0.014705882
84	991944.1075	994584.1075	1345173.071	1342533.071	993264.1075	1343853.071	1	0.014705882
85	994584.1075	997224.1075	1345173.071	1342533.071	995904.1075	1343853.071	1	0.014705882
86	997224.1075	999864.1075	1345173.071	1342533.071	998544.1075	1343853.071	1	0.014705882
87	999864.1075	1002504.107	1345173.071	1342533.071	1001184.107	1343853.071	1	0.014705882
88	1002504.107	1005144.107	1345173.071	1342533.071	1003824.107	1343853.071	1	0.014705882
89	1005144.107	1007784.107	1345173.071	1342533.071	1006464.107	1343853.071	1	0.014705882
90	1007784.107	1010424.107	1345173.071	1342533.071	1009104.107	1343853.071	1	0.014705882
91	1010424.107	1013064.107	1345173.071	1342533.071	1011744.107	1343853.071	1	0.014705882
92	1013064.107	1015704.107	1345173.071	1342533.071	1014384.107	1343853.071	1	0.014705882
93	1015704.107	1018344.107	1345173.071	1342533.071	1017024.107	1343853.071	2	0.029411765
93	1015704.107	1018344.107	1345173.071	1342533.071	1017024.107	1343853.071	2	0.029411765
94	1018344.107	1020984.107	1345173.071	1342533.071	1019664.107	1343853.071	1	0.014705882
95	1031544.107	1034184.107	1345173.071	1342533.071	1032864.107	1343853.071	2	0.029411765
95	1031544.107	1034184.107	1345173.071	1342533.071	1032864.107	1343853.071	2	0.029411765
96	1034184.107	1036824.107	1345173.071	1342533.071	1035504.107	1343853.071	2	0.029411765
96	1034184.107	1036824.107	1345173.071	1342533.071	1035504.107	1343853.071	2	0.029411765
97	1036824.107	1039464.107	1345173.071	1342533.071	1038144.107	1343853.071	2	0.029411765
97	1036824.107	1039464.107	1345173.071	1342533.071	1038144.107	1343853.071	2	0.029411765
98	1039464.107	1042104.107	1345173.071	1342533.071	1040784.107	1343853.071	2	0.029411765
98	1039464.107	1042104.107	1345173.071	1342533.071	1040784.107	1343853.071	2	0.029411765
99	1042104.107	1044744.107	1345173.071	1342533.071	1043424.107	1343853.071	2	0.029411765
99	1042104.107	1044744.107	1345173.071	1342533.071	1043424.107	1343853.071	2	0.029411765
100	1044744.107	1047384.107	1345173.071	1342533.071	1046064.107	1343853.071	2	0.029411765
100	1044744.107	1047384.107	1345173.071	1342533.071	1046064.107	1343853.071	2	0.029411765
101	1047384.107	1050024.107	1345173.071	1342533.071	1048704.107	1343853.071	2	0.029411765
101	1047384.107	1050024.107	1345173.071	1342533.071	1048704.107	1343853.071	2	0.029411765
102	1050024.107	1052664.107	1345173.071	1342533.071	1051344.107	1343853.071	2	0.029411765
102	1050024.107	1052664.107	1345173.071	1342533.071	1051344.107	1343853.071	2	0.029411765
103	1052664.107	1055304.107	1345173.071	1342533.071	1053984.107	1343853.071	2	0.029411765
103	1052664.107	1055304.107	1345173.071	1342533.071	1053984.107	1343853.071	2	0.029411765
104	1055304.107	1057944.107	1345173.071	1342533.071	1056624.107	1343853.071	2	0.029411765
104	1055304.107	1057944.107	1345173.071	1342533.071	1056624.107	1343853.071	2	0.029411765
105	1057944.107	1060584.107	1345173.071	1342533.071	1059264.107	1343853.071	2	0.029411765
105	1057944.107	1060584.107	1345173.071	1342533.071	1059264.107	1343853.071	2	0.029411765
106	1060584.107	1063224.107	1345173.071	1342533.071	1061904.107	1343853.071	2	0.029411765
106	1060584.107	1063224.107	1345173.071	1342533.071	1061904.107	1343853.071	2	0.029411765
107	1063224.107	1065864.107	1345173.071	1342533.071	1064544.107	1343853.071	2	0.029411765
107	1063224.107	1065864.107	1345173.071	1342533.071	1064544.107	1343853.071	2	0.029411765
108	1065864.107	1068504.107	1345173.071	1342533.071	1067184.107	1343853.071	2	0.029411765
108	1065864.107	1068504.107	1345173.071	1342533.071	1067184.107	1343853.071	2	0.029411765
109	1068504.107	1071144.107	1345173.071	1342533.071	1069824.107	1343853.071	2	0.029411765
109	1068504.107	1071144.107	1345173.071	1342533.071	1069824.107	1343853.071	2	0.029411765
110	1071144.107	1073784.107	1345173.071	1342533.071	1072464.107	1343853.071	2	0.029411765
110	1071144.107	1073784.107	1345173.071	1342533.071	1072464.107	1343853.071	2	0.029411765
111	1073784.107	1076424.107	1345173.071	1342533.071	1075104.107	1343853.071	2	0.029411765
111	1073784.107	1076424.107	1345173.071	1342533.071	1075104.107	1343853.071	2	0.029411765
112	1076424.107	1079064.107	1345173.071	1342533.071	1077744.107	1343853.071	2	0.029411765
112	1076424.107	1079064.107	1345173.071	1342533.071	1077744.107	1343853.071	2	0.029411765
113	1079064.107	1081704.107	1345173.071	1342533.071	1080384.107	1343853.071	2	0.029411765
113	1079064.107	1081704.107	1345173.071	1342533.071	1080384.107	1343853.071	2	0.029411765
114	1081704.107	1084344.107	1345173.071	1342533.071	1083024.107	1343853.071	2	0.029411765
114	1081704.107	1084344.107	1345173.071	1342533.071	1083024.107	1343853.071	2	0.029411765
115	1084344.107	1086984.107	1345173.071	1342533.071	1085664.107	1343853.071	2	0.029411765
115	1084344.107	1086984.107	1345173.071	1342533.071	1085664.107	1343853.071	2	0.029411765
116	1086984.107	1089624.107	1345173.071	1342533.071	1088304.107	1343853.071	2	0.029411765
116	1086984.107	1089624.107	1345173.071	1342533.071	1088304.107	1343853.071	2	0.029411765
117	1089624.107	1092264.107	1345173.071	1342533.071	1090944.107	1343853.071	2	0.029411765
117	1089624.107	1092264.107	1345173.071	1342533.071	1090944.107	1343853.071	2	0.029411765
118	1092264.107	1094904.107	1345173.071	1342533.071	1093584.107	1343853.071	1	0.014705882
119	1094904.107	1097544.107	1345173.071	1342533.071	1096224.107	1343853.071	1	0.014705882
120	1097544.107	1100184.107	1345173.071	1342533.071	1098864.107	1343853.071	1	0.014705882
121	970824.1075	973464.1075	1342533.071	1339893.071	972144.1075	1341213.071	0	0
122	973464.1075	976104.1075	1342533.071	1339893.071	974784.1075	1341213.071	1	0.014705882
123	976104.1075	978744.1075	1342533.071	1339893.071	977424.1075	1341213.071	1	0.014705882
124	978744.1075	981384.1075	1342533.071	1339893.071	980064.1075	1341213.071	1	0.014705882
125	981384.1075	984024.1075	1342533.071	1339893.071	982704.1075	1341213.071	1	0.014705882
126	984024.1075	986664.1075	1342533.071	1339893.071	985344.1075	1341213.071	1	0.014705882
127	986664.1075	989304.1075	1342533.071	1339893.071	987984.1075	1341213.071	1	0.014705882
128	989304.1075	991944.1075	1342533.071	1339893.071	990624.1075	1341213.071	1	0.014705882
129	991944.1075	994584.1075	1342533.071	1339893.071	993264.1075	1341213.071	1	0.014705882
130	994584.1075	997224.1075	1342533.071	1339893.071	995904.1075	1341213.071	2	0.029411765
130	994584.1075	997224.1075	1342533.071	1339893.071	995904.1075	1341213.071	2	0.029411765
131	997224.1075	999864.1075	1342533.071	1339893.071	998544.1075	1341213.071	2	0.029411765
131	997224.1075	999864.1075	1342533.071	1339893.071	998544.1075	1341213.071	2	0.029411765
132	999864.1075	1002504.107	1342533.071	1339893.071	1001184.107	1341213.071	2	0.029411765
132	999864.1075	1002504.107	1342533.071	1339893.071	1001184.107	1341213.071	2	0.029411765
133	1002504.107	1005144.107	1342533.071	1339893.071	1003824.107	1341213.071	1	0.014705882
134	1005144.107	1007784.107	1342533.071	1339893.071	1006464.107	1341213.071	1	0.014705882
135	1007784.107	1010424.107	1342533.071	1339893.071	1009104.107	1341213.071	2	0.029411765
135	1007784.107	1010424.107	1342533.071	1339893.071	1009104.107	1341213.071	2	0.029411765
136	1010424.107	1013064.107	1342533.071	1339893.071	1011744.107	1341213.071	1	0.014705882
137	1013064.107	1015704.107	1342533.071	1339893.071	1014384.107	1341213.071	2	0.029411765
137	1013064.107	1015704.107	1342533.071	1339893.071	1014384.107	1341213.071	2	0.029411765
138	1015704.107	1018344.107	1342533.071	1339893.071	1017024.107	1341213.071	2	0.029411765
138	1015704.107	1018344.107	1342533.071	1339893.071	1017024.107	1341213.071	2	0.029411765
139	1018344.107	1020984.107	1342533.071	1339893.071	1019664.107	1341213.071	1	0.014705882
140	1020984.107	1023624.107	1342533.071	1339893.071	1022304.107	1341213.071	0	0
141	1023624.107	1026264.107	1342533.071	1339893.071	1024944.107	1341213.071	0	0
142	1031544.107	1034184.107	1342533.071	1339893.071	1032864.107	1341213.071	2	0.029411765
142	1031544.107	1034184.107	1342533.071	1339893.071	1032864.107	1341213.071	2	0.029411765
143	1034184.107	1036824.107	1342533.071	1339893.071	1035504.107	1341213.071	3	0.044117647
143	1034184.107	1036824.107	1342533.071	1339893.071	1035504.107	1341213.071	3	0.044117647
143	1034184.107	1036824.107	1342533.071	1339893.071	1035504.107	1341213.071	3	0.044117647
144	1036824.107	1039464.107	1342533.071	1339893.071	1038144.107	1341213.071	3	0.044117647
144	1036824.107	1039464.107	1342533.071	1339893.071	1038144.107	1341213.071	3	0.044117647
144	1036824.107	1039464.107	1342533.071	1339893.071	1038144.107	1341213.071	3	0.044117647
145	1039464.107	1042104.107	1342533.071	1339893.071	1040784.107	1341213.071	2	0.029411765
145	1039464.107	1042104.107	1342533.071	1339893.071	1040784.107	1341213.071	2	0.029411765
146	1042104.107	1044744.107	1342533.071	1339893.071	1043424.107	1341213.071	2	0.029411765
146	1042104.107	1044744.107	1342533.071	1339893.071	1043424.107	1341213.071	2	0.029411765
147	1044744.107	1047384.107	1342533.071	1339893.071	1046064.107	1341213.071	2	0.029411765
147	1044744.107	1047384.107	1342533.071	1339893.071	1046064.107	1341213.071	2	0.029411765
148	1047384.107	1050024.107	1342533.071	1339893.071	1048704.107	1341213.071	2	0.029411765
148	1047384.107	1050024.107	1342533.071	1339893.071	1048704.107	1341213.071	2	0.029411765
149	1050024.107	1052664.107	1342533.071	1339893.071	1051344.107	1341213.071	2	0.029411765
149	1050024.107	1052664.107	1342533.071	1339893.071	1051344.107	1341213.071	2	0.029411765
150	1052664.107	1055304.107	1342533.071	1339893.071	1053984.107	1341213.071	2	0.029411765
150	1052664.107	1055304.107	1342533.071	1339893.071	1053984.107	1341213.071	2	0.029411765
151	1055304.107	1057944.107	1342533.071	1339893.071	1056624.107	1341213.071	2	0.029411765
151	1055304.107	1057944.107	1342533.071	1339893.071	1056624.107	1341213.071	2	0.029411765
152	1057944.107	1060584.107	1342533.071	1339893.071	1059264.107	1341213.071	2	0.029411765
152	1057944.107	1060584.107	1342533.071	1339893.071	1059264.107	1341213.071	2	0.029411765
153	1060584.107	1063224.107	1342533.071	1339893.071	1061904.107	1341213.071	2	0.029411765
153	1060584.107	1063224.107	1342533.071	1339893.071	1061904.107	1341213.071	2	0.029411765
154	1063224.107	1065864.107	1342533.071	1339893.071	1064544.107	1341213.071	3	0.044117647
154	1063224.107	1065864.107	1342533.071	1339893.071	1064544.107	1341213.071	3	0.044117647
154	1063224.107	1065864.107	1342533.071	1339893.071	1064544.107	1341213.071	3	0.044117647
155	1065864.107	1068504.107	1342533.071	1339893.071	1067184.107	1341213.071	3	0.044117647
155	1065864.107	1068504.107	1342533.071	1339893.071	1067184.107	1341213.071	3	0.044117647
155	1065864.107	1068504.107	1342533.071	1339893.071	1067184.107	1341213.071	3	0.044117647
156	1068504.107	1071144.107	1342533.071	1339893.071	1069824.107	1341213.071	2	0.029411765
156	1068504.107	1071144.107	1342533.071	1339893.071	1069824.107	1341213.071	2	0.029411765
157	1071144.107	1073784.107	1342533.071	1339893.071	1072464.107	1341213.071	2	0.029411765
157	1071144.107	1073784.107	1342533.071	1339893.071	1072464.107	1341213.071	2	0.029411765
158	1073784.107	1076424.107	1342533.071	1339893.071	1075104.107	1341213.071	2	0.029411765
158	1073784.107	1076424.107	1342533.071	1339893.071	1075104.107	1341213.071	2	0.029411765
159	1076424.107	1079064.107	1342533.071	1339893.071	1077744.107	1341213.071	2	0.029411765
159	1076424.107	1079064.107	1342533.071	1339893.071	1077744.107	1341213.071	2	0.029411765
160	1079064.107	1081704.107	1342533.071	1339893.071	1080384.107	1341213.071	2	0.029411765
160	1079064.107	1081704.107	1342533.071	1339893.071	1080384.107	1341213.071	2	0.029411765
161	1081704.107	1084344.107	1342533.071	1339893.071	1083024.107	1341213.071	2	0.029411765
161	1081704.107	1084344.107	1342533.071	1339893.071	1083024.107	1341213.071	2	0.029411765
162	1084344.107	1086984.107	1342533.071	1339893.071	1085664.107	1341213.071	2	0.029411765
162	1084344.107	1086984.107	1342533.071	1339893.071	1085664.107	1341213.071	2	0.029411765
163	1086984.107	1089624.107	1342533.071	1339893.071	1088304.107	1341213.071	2	0.029411765
163	1086984.107	1089624.107	1342533.071	1339893.071	1088304.107	1341213.071	2	0.029411765
164	1089624.107	1092264.107	1342533.071	1339893.071	1090944.107	1341213.071	2	0.029411765
164	1089624.107	1092264.107	1342533.071	1339893.071	1090944.107	1341213.071	2	0.029411765
165	1092264.107	1094904.107	1342533.071	1339893.071	1093584.107	1341213.071	1	0.014705882
166	1094904.107	1097544.107	1342533.071	1339893.071	1096224.107	1341213.071	1	0.014705882
167	1097544.107	1100184.107	1342533.071	1339893.071	1098864.107	1341213.071	0	0
168	1100184.107	1102824.107	1342533.071	1339893.071	1101504.107	1341213.071	0	0
169	973464.1075	976104.1075	1339893.071	1337253.071	974784.1075	1338573.071	0	0
170	976104.1075	978744.1075	1339893.071	1337253.071	977424.1075	1338573.071	1	0.014705882
171	978744.1075	981384.1075	1339893.071	1337253.071	980064.1075	1338573.071	1	0.014705882
172	981384.1075	984024.1075	1339893.071	1337253.071	982704.1075	1338573.071	1	0.014705882
173	984024.1075	986664.1075	1339893.071	1337253.071	985344.1075	1338573.071	1	0.014705882
174	986664.1075	989304.1075	1339893.071	1337253.071	987984.1075	1338573.071	2	0.029411765
174	986664.1075	989304.1075	1339893.071	1337253.071	987984.1075	1338573.071	2	0.029411765
175	989304.1075	991944.1075	1339893.071	1337253.071	990624.1075	1338573.071	2	0.029411765
175	989304.1075	991944.1075	1339893.071	1337253.071	990624.1075	1338573.071	2	0.029411765
176	991944.1075	994584.1075	1339893.071	1337253.071	993264.1075	1338573.071	2	0.029411765
176	991944.1075	994584.1075	1339893.071	1337253.071	993264.1075	1338573.071	2	0.029411765
177	994584.1075	997224.1075	1339893.071	1337253.071	995904.1075	1338573.071	2	0.029411765
177	994584.1075	997224.1075	1339893.071	1337253.071	995904.1075	1338573.071	2	0.029411765
178	997224.1075	999864.1075	1339893.071	1337253.071	998544.1075	1338573.071	2	0.029411765
178	997224.1075	999864.1075	1339893.071	1337253.071	998544.1075	1338573.071	2	0.029411765
179	999864.1075	1002504.107	1339893.071	1337253.071	1001184.107	1338573.071	2	0.029411765
179	999864.1075	1002504.107	1339893.071	1337253.071	1001184.107	1338573.071	2	0.029411765
180	1002504.107	1005144.107	1339893.071	1337253.071	1003824.107	1338573.071	2	0.029411765
180	1002504.107	1005144.107	1339893.071	1337253.071	1003824.107	1338573.071	2	0.029411765
181	1005144.107	1007784.107	1339893.071	1337253.071	1006464.107	1338573.071	3	0.044117647
181	1005144.107	1007784.107	1339893.071	1337253.071	1006464.107	1338573.071	3	0.044117647
181	1005144.107	1007784.107	1339893.071	1337253.071	1006464.107	1338573.071	3	0.044117647
182	1007784.107	1010424.107	1339893.071	1337253.071	1009104.107	1338573.071	2	0.029411765
182	1007784.107	1010424.107	1339893.071	1337253.071	1009104.107	1338573.071	2	0.029411765
183	1010424.107	1013064.107	1339893.071	1337253.071	1011744.107	1338573.071	2	0.029411765
183	1010424.107	1013064.107	1339893.071	1337253.071	1011744.107	1338573.071	2	0.029411765
184	1013064.107	1015704.107	1339893.071	1337253.071	1014384.107	1338573.071	2	0.029411765
184	1013064.107	1015704.107	1339893.071	1337253.071	1014384.107	1338573.071	2	0.029411765
185	1015704.107	1018344.107	1339893.071	1337253.071	1017024.107	1338573.071	2	0.029411765
185	1015704.107	1018344.107	1339893.071	1337253.071	1017024.107	1338573.071	2	0.029411765
186	1018344.107	1020984.107	1339893.071	1337253.071	1019664.107	1338573.071	2	0.029411765
186	1018344.107	1020984.107	1339893.071	1337253.071	1019664.107	1338573.071	2	0.029411765
187	1020984.107	1023624.107	1339893.071	1337253.071	1022304.107	1338573.071	0	0
188	1023624.107	1026264.107	1339893.071	1337253.071	1024944.107	1338573.071	0	0
189	1026264.107	1028904.107	1339893.071	1337253.071	1027584.107	1338573.071	0	0
190	1028904.107	1031544.107	1339893.071	1337253.071	1030224.107	1338573.071	0	0
191	1031544.107	1034184.107	1339893.071	1337253.071	1032864.107	1338573.071	2	0.029411765
191	1031544.107	1034184.107	1339893.071	1337253.071	1032864.107	1338573.071	2	0.029411765
192	1034184.107	1036824.107	1339893.071	1337253.071	1035504.107	1338573.071	3	0.044117647
192	1034184.107	1036824.107	1339893.071	1337253.071	1035504.107	1338573.071	3	0.044117647
192	1034184.107	1036824.107	1339893.071	1337253.071	1035504.107	1338573.071	3	0.044117647
193	1036824.107	1039464.107	1339893.071	1337253.071	1038144.107	1338573.071	3	0.044117647
193	1036824.107	1039464.107	1339893.071	1337253.071	1038144.107	1338573.071	3	0.044117647
193	1036824.107	1039464.107	1339893.071	1337253.071	1038144.107	1338573.071	3	0.044117647
194	1039464.107	1042104.107	1339893.071	1337253.071	1040784.107	1338573.071	3	0.044117647
194	1039464.107	1042104.107	1339893.071	1337253.071	1040784.107	1338573.071	3	0.044117647
194	1039464.107	1042104.107	1339893.071	1337253.071	1040784.107	1338573.071	3	0.044117647
195	1042104.107	1044744.107	1339893.071	1337253.071	1043424.107	1338573.071	2	0.029411765
195	1042104.107	1044744.107	1339893.071	1337253.071	1043424.107	1338573.071	2	0.029411765
196	1044744.107	1047384.107	1339893.071	1337253.071	1046064.107	1338573.071	2	0.029411765
196	1044744.107	1047384.107	1339893.071	1337253.071	1046064.107	1338573.071	2	0.029411765
197	1047384.107	1050024.107	1339893.071	1337253.071	1048704.107	1338573.071	2	0.029411765
197	1047384.107	1050024.107	1339893.071	1337253.071	1048704.107	1338573.071	2	0.029411765
198	1050024.107	1052664.107	1339893.071	1337253.071	1051344.107	1338573.071	2	0.029411765
198	1050024.107	1052664.107	1339893.071	1337253.071	1051344.107	1338573.071	2	0.029411765
199	1052664.107	1055304.107	1339893.071	1337253.071	1053984.107	1338573.071	2	0.029411765
199	1052664.107	1055304.107	1339893.071	1337253.071	1053984.107	1338573.071	2	0.029411765
200	1055304.107	1057944.107	1339893.071	1337253.071	1056624.107	1338573.071	2	0.029411765
200	1055304.107	1057944.107	1339893.071	1337253.071	1056624.107	1338573.071	2	0.029411765
201	1057944.107	1060584.107	1339893.071	1337253.071	1059264.107	1338573.071	2	0.029411765
201	1057944.107	1060584.107	1339893.071	1337253.071	1059264.107	1338573.071	2	0.029411765
202	1060584.107	1063224.107	1339893.071	1337253.071	1061904.107	1338573.071	2	0.029411765
202	1060584.107	1063224.107	1339893.071	1337253.071	1061904.107	1338573.071	2	0.029411765
203	1063224.107	1065864.107	1339893.071	1337253.071	1064544.107	1338573.071	3	0.044117647
203	1063224.107	1065864.107	1339893.071	1337253.071	1064544.107	1338573.071	3	0.044117647
203	1063224.107	1065864.107	1339893.071	1337253.071	1064544.107	1338573.071	3	0.044117647
204	1065864.107	1068504.107	1339893.071	1337253.071	1067184.107	1338573.071	3	0.044117647
204	1065864.107	1068504.107	1339893.071	1337253.071	1067184.107	1338573.071	3	0.044117647
204	1065864.107	1068504.107	1339893.071	1337253.071	1067184.107	1338573.071	3	0.044117647
205	1068504.107	1071144.107	1339893.071	1337253.071	1069824.107	1338573.071	2	0.029411765
205	1068504.107	1071144.107	1339893.071	1337253.071	1069824.107	1338573.071	2	0.029411765
206	1071144.107	1073784.107	1339893.071	1337253.071	1072464.107	1338573.071	2	0.029411765
206	1071144.107	1073784.107	1339893.071	1337253.071	1072464.107	1338573.071	2	0.029411765
207	1073784.107	1076424.107	1339893.071	1337253.071	1075104.107	1338573.071	2	0.029411765
207	1073784.107	1076424.107	1339893.071	1337253.071	1075104.107	1338573.071	2	0.029411765
208	1076424.107	1079064.107	1339893.071	1337253.071	1077744.107	1338573.071	2	0.029411765
208	1076424.107	1079064.107	1339893.071	1337253.071	1077744.107	1338573.071	2	0.029411765
209	1079064.107	1081704.107	1339893.071	1337253.071	1080384.107	1338573.071	2	0.029411765
209	1079064.107	1081704.107	1339893.071	1337253.071	1080384.107	1338573.071	2	0.029411765
210	1081704.107	1084344.107	1339893.071	1337253.071	1083024.107	1338573.071	2	0.029411765
210	1081704.107	1084344.107	1339893.071	1337253.071	1083024.107	1338573.071	2	0.029411765
211	1084344.107	1086984.107	1339893.071	1337253.071	1085664.107	1338573.071	3	0.044117647
211	1084344.107	1086984.107	1339893.071	1337253.071	1085664.107	1338573.071	3	0.044117647
211	1084344.107	1086984.107	1339893.071	1337253.071	1085664.107	1338573.071	3	0.044117647
212	1086984.107	1089624.107	1339893.071	1337253.071	1088304.107	1338573.071	3	0.044117647
212	1086984.107	1089624.107	1339893.071	1337253.071	1088304.107	1338573.071	3	0.044117647
212	1086984.107	1089624.107	1339893.071	1337253.071	1088304.107	1338573.071	3	0.044117647
213	1089624.107	1092264.107	1339893.071	1337253.071	1090944.107	1338573.071	1	0.014705882
214	1092264.107	1094904.107	1339893.071	1337253.071	1093584.107	1338573.071	0	0
215	1094904.107	1097544.107	1339893.071	1337253.071	1096224.107	1338573.071	0	0
216	1097544.107	1100184.107	1339893.071	1337253.071	1098864.107	1338573.071	0	0
217	1100184.107	1102824.107	1339893.071	1337253.071	1101504.107	1338573.071	0	0
218	976104.1075	978744.1075	1337253.071	1334613.071	977424.1075	1335933.071	0	0
219	978744.1075	981384.1075	1337253.071	1334613.071	980064.1075	1335933.071	1	0.014705882
220	981384.1075	984024.1075	1337253.071	1334613.071	982704.1075	1335933.071	1	0.014705882
221	984024.1075	986664.1075	1337253.071	1334613.071	985344.1075	1335933.071	2	0.029411765
221	984024.1075	986664.1075	1337253.071	1334613.071	985344.1075	1335933.071	2	0.029411765
222	986664.1075	989304.1075	1337253.071	1334613.071	987984.1075	1335933.071	2	0.029411765
222	986664.1075	989304.1075	1337253.071	1334613.071	987984.1075	1335933.071	2	0.029411765
223	989304.1075	991944.1075	1337253.071	1334613.071	990624.1075	1335933.071	2	0.029411765
223	989304.1075	991944.1075	1337253.071	1334613.071	990624.1075	1335933.071	2	0.029411765
224	991944.1075	994584.1075	1337253.071	1334613.071	993264.1075	1335933.071	2	0.029411765
224	991944.1075	994584.1075	1337253.071	1334613.071	993264.1075	1335933.071	2	0.029411765
225	994584.1075	997224.1075	1337253.071	1334613.071	995904.1075	1335933.071	2	0.029411765
225	994584.1075	997224.1075	1337253.071	1334613.071	995904.1075	1335933.071	2	0.029411765
226	997224.1075	999864.1075	1337253.071	1334613.071	998544.1075	1335933.071	2	0.029411765
226	997224.1075	999864.1075	1337253.071	1334613.071	998544.1075	1335933.071	2	0.029411765
227	999864.1075	1002504.107	1337253.071	1334613.071	1001184.107	1335933.071	2	0.029411765
227	999864.1075	1002504.107	1337253.071	1334613.071	1001184.107	1335933.071	2	0.029411765
228	1002504.107	1005144.107	1337253.071	1334613.071	1003824.107	1335933.071	2	0.029411765
228	1002504.107	1005144.107	1337253.071	1334613.071	1003824.107	1335933.071	2	0.029411765
229	1005144.107	1007784.107	1337253.071	1334613.071	1006464.107	1335933.071	3	0.044117647
229	1005144.107	1007784.107	1337253.071	1334613.071	1006464.107	1335933.071	3	0.044117647
229	1005144.107	1007784.107	1337253.071	1334613.071	1006464.107	1335933.071	3	0.044117647
230	1007784.107	1010424.107	1337253.071	1334613.071	1009104.107	1335933.071	4	0.058823529
230	1007784.107	1010424.107	1337253.071	1334613.071	1009104.107	1335933.071	4	0.058823529
230	1007784.107	1010424.107	1337253.071	1334613.071	1009104.107	1335933.071	4	0.058823529
230	1007784.107	1010424.107	1337253.071	1334613.071	1009104.107	1335933.071	4	0.058823529
231	1010424.107	1013064.107	1337253.071	1334613.071	1011744.107	1335933.071	3	0.044117647
231	1010424.107	1013064.107	1337253.071	1334613.071	1011744.107	1335933.071	3	0.044117647
231	1010424.107	1013064.107	1337253.071	1334613.071	1011744.107	1335933.071	3	0.044117647
232	1013064.107	1015704.107	1337253.071	1334613.071	1014384.107	1335933.071	5	0.073529412
232	1013064.107	1015704.107	1337253.071	1334613.071	1014384.107	1335933.071	5	0.073529412
232	1013064.107	1015704.107	1337253.071	1334613.071	1014384.107	1335933.071	5	0.073529412
232	1013064.107	1015704.107	1337253.071	1334613.071	1014384.107	1335933.071	5	0.073529412
232	1013064.107	1015704.107	1337253.071	1334613.071	1014384.107	1335933.071	5	0.073529412
233	1015704.107	1018344.107	1337253.071	1334613.071	1017024.107	1335933.071	5	0.073529412
233	1015704.107	1018344.107	1337253.071	1334613.071	1017024.107	1335933.071	5	0.073529412
233	1015704.107	1018344.107	1337253.071	1334613.071	1017024.107	1335933.071	5	0.073529412
233	1015704.107	1018344.107	1337253.071	1334613.071	1017024.107	1335933.071	5	0.073529412
233	1015704.107	1018344.107	1337253.071	1334613.071	1017024.107	1335933.071	5	0.073529412
234	1018344.107	1020984.107	1337253.071	1334613.071	1019664.107	1335933.071	3	0.044117647
234	1018344.107	1020984.107	1337253.071	1334613.071	1019664.107	1335933.071	3	0.044117647
234	1018344.107	1020984.107	1337253.071	1334613.071	1019664.107	1335933.071	3	0.044117647
235	1020984.107	1023624.107	1337253.071	1334613.071	1022304.107	1335933.071	3	0.044117647
235	1020984.107	1023624.107	1337253.071	1334613.071	1022304.107	1335933.071	3	0.044117647
235	1020984.107	1023624.107	1337253.071	1334613.071	1022304.107	1335933.071	3	0.044117647
236	1023624.107	1026264.107	1337253.071	1334613.071	1024944.107	1335933.071	4	0.058823529
236	1023624.107	1026264.107	1337253.071	1334613.071	1024944.107	1335933.071	4	0.058823529
236	1023624.107	1026264.107	1337253.071	1334613.071	1024944.107	1335933.071	4	0.058823529
236	1023624.107	1026264.107	1337253.071	1334613.071	1024944.107	1335933.071	4	0.058823529
237	1026264.107	1028904.107	1337253.071	1334613.071	1027584.107	1335933.071	3	0.044117647
237	1026264.107	1028904.107	1337253.071	1334613.071	1027584.107	1335933.071	3	0.044117647
237	1026264.107	1028904.107	1337253.071	1334613.071	1027584.107	1335933.071	3	0.044117647
238	1028904.107	1031544.107	1337253.071	1334613.071	1030224.107	1335933.071	2	0.029411765
238	1028904.107	1031544.107	1337253.071	1334613.071	1030224.107	1335933.071	2	0.029411765
239	1031544.107	1034184.107	1337253.071	1334613.071	1032864.107	1335933.071	3	0.044117647
239	1031544.107	1034184.107	1337253.071	1334613.071	1032864.107	1335933.071	3	0.044117647
239	1031544.107	1034184.107	1337253.071	1334613.071	1032864.107	1335933.071	3	0.044117647
240	1034184.107	1036824.107	1337253.071	1334613.071	1035504.107	1335933.071	3	0.044117647
240	1034184.107	1036824.107	1337253.071	1334613.071	1035504.107	1335933.071	3	0.044117647
240	1034184.107	1036824.107	1337253.071	1334613.071	1035504.107	1335933.071	3	0.044117647
241	1036824.107	1039464.107	1337253.071	1334613.071	1038144.107	1335933.071	3	0.044117647
241	1036824.107	1039464.107	1337253.071	1334613.071	1038144.107	1335933.071	3	0.044117647
241	1036824.107	1039464.107	1337253.071	1334613.071	1038144.107	1335933.071	3	0.044117647
242	1039464.107	1042104.107	1337253.071	1334613.071	1040784.107	1335933.071	3	0.044117647
242	1039464.107	1042104.107	1337253.071	1334613.071	1040784.107	1335933.071	3	0.044117647
242	1039464.107	1042104.107	1337253.071	1334613.071	1040784.107	1335933.071	3	0.044117647
243	1042104.107	1044744.107	1337253.071	1334613.071	1043424.107	1335933.071	2	0.029411765
243	1042104.107	1044744.107	1337253.071	1334613.071	1043424.107	1335933.071	2	0.029411765
244	1044744.107	1047384.107	1337253.071	1334613.071	1046064.107	1335933.071	2	0.029411765
244	1044744.107	1047384.107	1337253.071	1334613.071	1046064.107	1335933.071	2	0.029411765
245	1047384.107	1050024.107	1337253.071	1334613.071	1048704.107	1335933.071	2	0.029411765
245	1047384.107	1050024.107	1337253.071	1334613.071	1048704.107	1335933.071	2	0.029411765
246	1050024.107	1052664.107	1337253.071	1334613.071	1051344.107	1335933.071	2	0.029411765
246	1050024.107	1052664.107	1337253.071	1334613.071	1051344.107	1335933.071	2	0.029411765
247	1052664.107	1055304.107	1337253.071	1334613.071	1053984.107	1335933.071	2	0.029411765
247	1052664.107	1055304.107	1337253.071	1334613.071	1053984.107	1335933.071	2	0.029411765
248	1055304.107	1057944.107	1337253.071	1334613.071	1056624.107	1335933.071	2	0.029411765
248	1055304.107	1057944.107	1337253.071	1334613.071	1056624.107	1335933.071	2	0.029411765
249	1057944.107	1060584.107	1337253.071	1334613.071	1059264.107	1335933.071	2	0.029411765
249	1057944.107	1060584.107	1337253.071	1334613.071	1059264.107	1335933.071	2	0.029411765
250	1060584.107	1063224.107	1337253.071	1334613.071	1061904.107	1335933.071	2	0.029411765
250	1060584.107	1063224.107	1337253.071	1334613.071	1061904.107	1335933.071	2	0.029411765
251	1063224.107	1065864.107	1337253.071	1334613.071	1064544.107	1335933.071	3	0.044117647
251	1063224.107	1065864.107	1337253.071	1334613.071	1064544.107	1335933.071	3	0.044117647
251	1063224.107	1065864.107	1337253.071	1334613.071	1064544.107	1335933.071	3	0.044117647
252	1065864.107	1068504.107	1337253.071	1334613.071	1067184.107	1335933.071	2	0.029411765
252	1065864.107	1068504.107	1337253.071	1334613.071	1067184.107	1335933.071	2	0.029411765
253	1068504.107	1071144.107	1337253.071	1334613.071	1069824.107	1335933.071	2	0.029411765
253	1068504.107	1071144.107	1337253.071	1334613.071	1069824.107	1335933.071	2	0.029411765
254	1071144.107	1073784.107	1337253.071	1334613.071	1072464.107	1335933.071	2	0.029411765
254	1071144.107	1073784.107	1337253.071	1334613.071	1072464.107	1335933.071	2	0.029411765
255	1073784.107	1076424.107	1337253.071	1334613.071	1075104.107	1335933.071	2	0.029411765
255	1073784.107	1076424.107	1337253.071	1334613.071	1075104.107	1335933.071	2	0.029411765
256	1076424.107	1079064.107	1337253.071	1334613.071	1077744.107	1335933.071	2	0.029411765
256	1076424.107	1079064.107	1337253.071	1334613.071	1077744.107	1335933.071	2	0.029411765
257	1079064.107	1081704.107	1337253.071	1334613.071	1080384.107	1335933.071	2	0.029411765
257	1079064.107	1081704.107	1337253.071	1334613.071	1080384.107	1335933.071	2	0.029411765
258	1081704.107	1084344.107	1337253.071	1334613.071	1083024.107	1335933.071	3	0.044117647
258	1081704.107	1084344.107	1337253.071	1334613.071	1083024.107	1335933.071	3	0.044117647
258	1081704.107	1084344.107	1337253.071	1334613.071	1083024.107	1335933.071	3	0.044117647
259	1084344.107	1086984.107	1337253.071	1334613.071	1085664.107	1335933.071	3	0.044117647
259	1084344.107	1086984.107	1337253.071	1334613.071	1085664.107	1335933.071	3	0.044117647
259	1084344.107	1086984.107	1337253.071	1334613.071	1085664.107	1335933.071	3	0.044117647
260	1086984.107	1089624.107	1337253.071	1334613.071	1088304.107	1335933.071	2	0.029411765
260	1086984.107	1089624.107	1337253.071	1334613.071	1088304.107	1335933.071	2	0.029411765
261	1089624.107	1092264.107	1337253.071	1334613.071	1090944.107	1335933.071	0	0
262	1092264.107	1094904.107	1337253.071	1334613.071	1093584.107	1335933.071	0	0
263	1094904.107	1097544.107	1337253.071	1334613.071	1096224.107	1335933.071	0	0
264	1097544.107	1100184.107	1337253.071	1334613.071	1098864.107	1335933.071	0	0
265	1100184.107	1102824.107	1337253.071	1334613.071	1101504.107	1335933.071	0	0
266	1102824.107	1105464.107	1337253.071	1334613.071	1104144.107	1335933.071	0	0
267	978744.1075	981384.1075	1334613.071	1331973.071	980064.1075	1333293.071	0	0
268	981384.1075	984024.1075	1334613.071	1331973.071	982704.1075	1333293.071	0	0
269	984024.1075	986664.1075	1334613.071	1331973.071	985344.1075	1333293.071	2	0.029411765
269	984024.1075	986664.1075	1334613.071	1331973.071	985344.1075	1333293.071	2	0.029411765
270	986664.1075	989304.1075	1334613.071	1331973.071	987984.1075	1333293.071	2	0.029411765
270	986664.1075	989304.1075	1334613.071	1331973.071	987984.1075	1333293.071	2	0.029411765
271	989304.1075	991944.1075	1334613.071	1331973.071	990624.1075	1333293.071	2	0.029411765
271	989304.1075	991944.1075	1334613.071	1331973.071	990624.1075	1333293.071	2	0.029411765
272	991944.1075	994584.1075	1334613.071	1331973.071	993264.1075	1333293.071	2	0.029411765
272	991944.1075	994584.1075	1334613.071	1331973.071	993264.1075	1333293.071	2	0.029411765
273	994584.1075	997224.1075	1334613.071	1331973.071	995904.1075	1333293.071	2	0.029411765
273	994584.1075	997224.1075	1334613.071	1331973.071	995904.1075	1333293.071	2	0.029411765
274	997224.1075	999864.1075	1334613.071	1331973.071	998544.1075	1333293.071	2	0.029411765
274	997224.1075	999864.1075	1334613.071	1331973.071	998544.1075	1333293.071	2	0.029411765
275	999864.1075	1002504.107	1334613.071	1331973.071	1001184.107	1333293.071	2	0.029411765
275	999864.1075	1002504.107	1334613.071	1331973.071	1001184.107	1333293.071	2	0.029411765
276	1002504.107	1005144.107	1334613.071	1331973.071	1003824.107	1333293.071	2	0.029411765
276	1002504.107	1005144.107	1334613.071	1331973.071	1003824.107	1333293.071	2	0.029411765
277	1005144.107	1007784.107	1334613.071	1331973.071	1006464.107	1333293.071	3	0.044117647
277	1005144.107	1007784.107	1334613.071	1331973.071	1006464.107	1333293.071	3	0.044117647
277	1005144.107	1007784.107	1334613.071	1331973.071	1006464.107	1333293.071	3	0.044117647
278	1007784.107	1010424.107	1334613.071	1331973.071	1009104.107	1333293.071	4	0.058823529
278	1007784.107	1010424.107	1334613.071	1331973.071	1009104.107	1333293.071	4	0.058823529
278	1007784.107	1010424.107	1334613.071	1331973.071	1009104.107	1333293.071	4	0.058823529
278	1007784.107	1010424.107	1334613.071	1331973.071	1009104.107	1333293.071	4	0.058823529
279	1010424.107	1013064.107	1334613.071	1331973.071	1011744.107	1333293.071	3	0.044117647
279	1010424.107	1013064.107	1334613.071	1331973.071	1011744.107	1333293.071	3	0.044117647
279	1010424.107	1013064.107	1334613.071	1331973.071	1011744.107	1333293.071	3	0.044117647
280	1013064.107	1015704.107	1334613.071	1331973.071	1014384.107	1333293.071	4	0.058823529
280	1013064.107	1015704.107	1334613.071	1331973.071	1014384.107	1333293.071	4	0.058823529
280	1013064.107	1015704.107	1334613.071	1331973.071	1014384.107	1333293.071	4	0.058823529
280	1013064.107	1015704.107	1334613.071	1331973.071	1014384.107	1333293.071	4	0.058823529
281	1015704.107	1018344.107	1334613.071	1331973.071	1017024.107	1333293.071	5	0.073529412
281	1015704.107	1018344.107	1334613.071	1331973.071	1017024.107	1333293.071	5	0.073529412
281	1015704.107	1018344.107	1334613.071	1331973.071	1017024.107	1333293.071	5	0.073529412
281	1015704.107	1018344.107	1334613.071	1331973.071	1017024.107	1333293.071	5	0.073529412
281	1015704.107	1018344.107	1334613.071	1331973.071	1017024.107	1333293.071	5	0.073529412
282	1018344.107	1020984.107	1334613.071	1331973.071	1019664.107	1333293.071	4	0.058823529
282	1018344.107	1020984.107	1334613.071	1331973.071	1019664.107	1333293.071	4	0.058823529
282	1018344.107	1020984.107	1334613.071	1331973.071	1019664.107	1333293.071	4	0.058823529
282	1018344.107	1020984.107	1334613.071	1331973.071	1019664.107	1333293.071	4	0.058823529
283	1020984.107	1023624.107	1334613.071	1331973.071	1022304.107	1333293.071	4	0.058823529
283	1020984.107	1023624.107	1334613.071	1331973.071	1022304.107	1333293.071	4	0.058823529
283	1020984.107	1023624.107	1334613.071	1331973.071	1022304.107	1333293.071	4	0.058823529
283	1020984.107	1023624.107	1334613.071	1331973.071	1022304.107	1333293.071	4	0.058823529
284	1023624.107	1026264.107	1334613.071	1331973.071	1024944.107	1333293.071	5	0.073529412
284	1023624.107	1026264.107	1334613.071	1331973.071	1024944.107	1333293.071	5	0.073529412
284	1023624.107	1026264.107	1334613.071	1331973.071	1024944.107	1333293.071	5	0.073529412
284	1023624.107	1026264.107	1334613.071	1331973.071	1024944.107	1333293.071	5	0.073529412
284	1023624.107	1026264.107	1334613.071	1331973.071	1024944.107	1333293.071	5	0.073529412
285	1026264.107	1028904.107	1334613.071	1331973.071	1027584.107	1333293.071	5	0.073529412
285	1026264.107	1028904.107	1334613.071	1331973.071	1027584.107	1333293.071	5	0.073529412
285	1026264.107	1028904.107	1334613.071	1331973.071	1027584.107	1333293.071	5	0.073529412
285	1026264.107	1028904.107	1334613.071	1331973.071	1027584.107	1333293.071	5	0.073529412
285	1026264.107	1028904.107	1334613.071	1331973.071	1027584.107	1333293.071	5	0.073529412
286	1028904.107	1031544.107	1334613.071	1331973.071	1030224.107	1333293.071	3	0.044117647
286	1028904.107	1031544.107	1334613.071	1331973.071	1030224.107	1333293.071	3	0.044117647
286	1028904.107	1031544.107	1334613.071	1331973.071	1030224.107	1333293.071	3	0.044117647
287	1031544.107	1034184.107	1334613.071	1331973.071	1032864.107	1333293.071	3	0.044117647
287	1031544.107	1034184.107	1334613.071	1331973.071	1032864.107	1333293.071	3	0.044117647
287	1031544.107	1034184.107	1334613.071	1331973.071	1032864.107	1333293.071	3	0.044117647
288	1034184.107	1036824.107	1334613.071	1331973.071	1035504.107	1333293.071	3	0.044117647
288	1034184.107	1036824.107	1334613.071	1331973.071	1035504.107	1333293.071	3	0.044117647
288	1034184.107	1036824.107	1334613.071	1331973.071	1035504.107	1333293.071	3	0.044117647
289	1036824.107	1039464.107	1334613.071	1331973.071	1038144.107	1333293.071	3	0.044117647
289	1036824.107	1039464.107	1334613.071	1331973.071	1038144.107	1333293.071	3	0.044117647
289	1036824.107	1039464.107	1334613.071	1331973.071	1038144.107	1333293.071	3	0.044117647
290	1039464.107	1042104.107	1334613.071	1331973.071	1040784.107	1333293.071	3	0.044117647
290	1039464.107	1042104.107	1334613.071	1331973.071	1040784.107	1333293.071	3	0.044117647
290	1039464.107	1042104.107	1334613.071	1331973.071	1040784.107	1333293.071	3	0.044117647
291	1042104.107	1044744.107	1334613.071	1331973.071	1043424.107	1333293.071	2	0.029411765
291	1042104.107	1044744.107	1334613.071	1331973.071	1043424.107	1333293.071	2	0.029411765
292	1044744.107	1047384.107	1334613.071	1331973.071	1046064.107	1333293.071	2	0.029411765
292	1044744.107	1047384.107	1334613.071	1331973.071	1046064.107	1333293.071	2	0.029411765
293	1047384.107	1050024.107	1334613.071	1331973.071	1048704.107	1333293.071	2	0.029411765
293	1047384.107	1050024.107	1334613.071	1331973.071	1048704.107	1333293.071	2	0.029411765
294	1050024.107	1052664.107	1334613.071	1331973.071	1051344.107	1333293.071	2	0.029411765
294	1050024.107	1052664.107	1334613.071	1331973.071	1051344.107	1333293.071	2	0.029411765
295	1052664.107	1055304.107	1334613.071	1331973.071	1053984.107	1333293.071	2	0.029411765
295	1052664.107	1055304.107	1334613.071	1331973.071	1053984.107	1333293.071	2	0.029411765
296	1055304.107	1057944.107	1334613.071	1331973.071	1056624.107	1333293.071	2	0.029411765
296	1055304.107	1057944.107	1334613.071	1331973.071	1056624.107	1333293.071	2	0.029411765
297	1057944.107	1060584.107	1334613.071	1331973.071	1059264.107	1333293.071	2	0.029411765
297	1057944.107	1060584.107	1334613.071	1331973.071	1059264.107	1333293.071	2	0.029411765
298	1060584.107	1063224.107	1334613.071	1331973.071	1061904.107	1333293.071	2	0.029411765
298	1060584.107	1063224.107	1334613.071	1331973.071	1061904.107	1333293.071	2	0.029411765
299	1063224.107	1065864.107	1334613.071	1331973.071	1064544.107	1333293.071	3	0.044117647
299	1063224.107	1065864.107	1334613.071	1331973.071	1064544.107	1333293.071	3	0.044117647
299	1063224.107	1065864.107	1334613.071	1331973.071	1064544.107	1333293.071	3	0.044117647
300	1065864.107	1068504.107	1334613.071	1331973.071	1067184.107	1333293.071	3	0.044117647
300	1065864.107	1068504.107	1334613.071	1331973.071	1067184.107	1333293.071	3	0.044117647
300	1065864.107	1068504.107	1334613.071	1331973.071	1067184.107	1333293.071	3	0.044117647
301	1068504.107	1071144.107	1334613.071	1331973.071	1069824.107	1333293.071	2	0.029411765
301	1068504.107	1071144.107	1334613.071	1331973.071	1069824.107	1333293.071	2	0.029411765
302	1071144.107	1073784.107	1334613.071	1331973.071	1072464.107	1333293.071	2	0.029411765
302	1071144.107	1073784.107	1334613.071	1331973.071	1072464.107	1333293.071	2	0.029411765
303	1073784.107	1076424.107	1334613.071	1331973.071	1075104.107	1333293.071	2	0.029411765
303	1073784.107	1076424.107	1334613.071	1331973.071	1075104.107	1333293.071	2	0.029411765
304	1076424.107	1079064.107	1334613.071	1331973.071	1077744.107	1333293.071	2	0.029411765
304	1076424.107	1079064.107	1334613.071	1331973.071	1077744.107	1333293.071	2	0.029411765
305	1079064.107	1081704.107	1334613.071	1331973.071	1080384.107	1333293.071	2	0.029411765
305	1079064.107	1081704.107	1334613.071	1331973.071	1080384.107	1333293.071	2	0.029411765
306	1081704.107	1084344.107	1334613.071	1331973.071	1083024.107	1333293.071	3	0.044117647
306	1081704.107	1084344.107	1334613.071	1331973.071	1083024.107	1333293.071	3	0.044117647
306	1081704.107	1084344.107	1334613.071	1331973.071	1083024.107	1333293.071	3	0.044117647
307	1084344.107	1086984.107	1334613.071	1331973.071	1085664.107	1333293.071	3	0.044117647
307	1084344.107	1086984.107	1334613.071	1331973.071	1085664.107	1333293.071	3	0.044117647
307	1084344.107	1086984.107	1334613.071	1331973.071	1085664.107	1333293.071	3	0.044117647
308	1086984.107	1089624.107	1334613.071	1331973.071	1088304.107	1333293.071	2	0.029411765
308	1086984.107	1089624.107	1334613.071	1331973.071	1088304.107	1333293.071	2	0.029411765
309	1089624.107	1092264.107	1334613.071	1331973.071	1090944.107	1333293.071	0	0
310	1092264.107	1094904.107	1334613.071	1331973.071	1093584.107	1333293.071	0	0
311	1094904.107	1097544.107	1334613.071	1331973.071	1096224.107	1333293.071	0	0
312	1097544.107	1100184.107	1334613.071	1331973.071	1098864.107	1333293.071	0	0
313	1100184.107	1102824.107	1334613.071	1331973.071	1101504.107	1333293.071	0	0
314	1102824.107	1105464.107	1334613.071	1331973.071	1104144.107	1333293.071	0	0
315	981384.1075	984024.1075	1331973.071	1329333.071	982704.1075	1330653.071	0	0
316	984024.1075	986664.1075	1331973.071	1329333.071	985344.1075	1330653.071	0	0
317	986664.1075	989304.1075	1331973.071	1329333.071	987984.1075	1330653.071	2	0.029411765
317	986664.1075	989304.1075	1331973.071	1329333.071	987984.1075	1330653.071	2	0.029411765
318	989304.1075	991944.1075	1331973.071	1329333.071	990624.1075	1330653.071	2	0.029411765
318	989304.1075	991944.1075	1331973.071	1329333.071	990624.1075	1330653.071	2	0.029411765
319	991944.1075	994584.1075	1331973.071	1329333.071	993264.1075	1330653.071	2	0.029411765
319	991944.1075	994584.1075	1331973.071	1329333.071	993264.1075	1330653.071	2	0.029411765
320	994584.1075	997224.1075	1331973.071	1329333.071	995904.1075	1330653.071	2	0.029411765
320	994584.1075	997224.1075	1331973.071	1329333.071	995904.1075	1330653.071	2	0.029411765
321	997224.1075	999864.1075	1331973.071	1329333.071	998544.1075	1330653.071	2	0.029411765
321	997224.1075	999864.1075	1331973.071	1329333.071	998544.1075	1330653.071	2	0.029411765
322	999864.1075	1002504.107	1331973.071	1329333.071	1001184.107	1330653.071	2	0.029411765
322	999864.1075	1002504.107	1331973.071	1329333.071	1001184.107	1330653.071	2	0.029411765
323	1002504.107	1005144.107	1331973.071	1329333.071	1003824.107	1330653.071	2	0.029411765
323	1002504.107	1005144.107	1331973.071	1329333.071	1003824.107	1330653.071	2	0.029411765
324	1005144.107	1007784.107	1331973.071	1329333.071	1006464.107	1330653.071	2	0.029411765
324	1005144.107	1007784.107	1331973.071	1329333.071	1006464.107	1330653.071	2	0.029411765
325	1007784.107	1010424.107	1331973.071	1329333.071	1009104.107	1330653.071	2	0.029411765
325	1007784.107	1010424.107	1331973.071	1329333.071	1009104.107	1330653.071	2	0.029411765
326	1010424.107	1013064.107	1331973.071	1329333.071	1011744.107	1330653.071	2	0.029411765
326	1010424.107	1013064.107	1331973.071	1329333.071	1011744.107	1330653.071	2	0.029411765
327	1013064.107	1015704.107	1331973.071	1329333.071	1014384.107	1330653.071	4	0.058823529
327	1013064.107	1015704.107	1331973.071	1329333.071	1014384.107	1330653.071	4	0.058823529
327	1013064.107	1015704.107	1331973.071	1329333.071	1014384.107	1330653.071	4	0.058823529
327	1013064.107	1015704.107	1331973.071	1329333.071	1014384.107	1330653.071	4	0.058823529
328	1015704.107	1018344.107	1331973.071	1329333.071	1017024.107	1330653.071	4	0.058823529
328	1015704.107	1018344.107	1331973.071	1329333.071	1017024.107	1330653.071	4	0.058823529
328	1015704.107	1018344.107	1331973.071	1329333.071	1017024.107	1330653.071	4	0.058823529
328	1015704.107	1018344.107	1331973.071	1329333.071	1017024.107	1330653.071	4	0.058823529
329	1018344.107	1020984.107	1331973.071	1329333.071	1019664.107	1330653.071	4	0.058823529
329	1018344.107	1020984.107	1331973.071	1329333.071	1019664.107	1330653.071	4	0.058823529
329	1018344.107	1020984.107	1331973.071	1329333.071	1019664.107	1330653.071	4	0.058823529
329	1018344.107	1020984.107	1331973.071	1329333.071	1019664.107	1330653.071	4	0.058823529
330	1020984.107	1023624.107	1331973.071	1329333.071	1022304.107	1330653.071	4	0.058823529
330	1020984.107	1023624.107	1331973.071	1329333.071	1022304.107	1330653.071	4	0.058823529
330	1020984.107	1023624.107	1331973.071	1329333.071	1022304.107	1330653.071	4	0.058823529
330	1020984.107	1023624.107	1331973.071	1329333.071	1022304.107	1330653.071	4	0.058823529
331	1023624.107	1026264.107	1331973.071	1329333.071	1024944.107	1330653.071	5	0.073529412
331	1023624.107	1026264.107	1331973.071	1329333.071	1024944.107	1330653.071	5	0.073529412
331	1023624.107	1026264.107	1331973.071	1329333.071	1024944.107	1330653.071	5	0.073529412
331	1023624.107	1026264.107	1331973.071	1329333.071	1024944.107	1330653.071	5	0.073529412
331	1023624.107	1026264.107	1331973.071	1329333.071	1024944.107	1330653.071	5	0.073529412
332	1026264.107	1028904.107	1331973.071	1329333.071	1027584.107	1330653.071	5	0.073529412
332	1026264.107	1028904.107	1331973.071	1329333.071	1027584.107	1330653.071	5	0.073529412
332	1026264.107	1028904.107	1331973.071	1329333.071	1027584.107	1330653.071	5	0.073529412
332	1026264.107	1028904.107	1331973.071	1329333.071	1027584.107	1330653.071	5	0.073529412
332	1026264.107	1028904.107	1331973.071	1329333.071	1027584.107	1330653.071	5	0.073529412
333	1028904.107	1031544.107	1331973.071	1329333.071	1030224.107	1330653.071	4	0.058823529
333	1028904.107	1031544.107	1331973.071	1329333.071	1030224.107	1330653.071	4	0.058823529
333	1028904.107	1031544.107	1331973.071	1329333.071	1030224.107	1330653.071	4	0.058823529
333	1028904.107	1031544.107	1331973.071	1329333.071	1030224.107	1330653.071	4	0.058823529
334	1031544.107	1034184.107	1331973.071	1329333.071	1032864.107	1330653.071	4	0.058823529
334	1031544.107	1034184.107	1331973.071	1329333.071	1032864.107	1330653.071	4	0.058823529
334	1031544.107	1034184.107	1331973.071	1329333.071	1032864.107	1330653.071	4	0.058823529
334	1031544.107	1034184.107	1331973.071	1329333.071	1032864.107	1330653.071	4	0.058823529
335	1034184.107	1036824.107	1331973.071	1329333.071	1035504.107	1330653.071	3	0.044117647
335	1034184.107	1036824.107	1331973.071	1329333.071	1035504.107	1330653.071	3	0.044117647
335	1034184.107	1036824.107	1331973.071	1329333.071	1035504.107	1330653.071	3	0.044117647
336	1036824.107	1039464.107	1331973.071	1329333.071	1038144.107	1330653.071	3	0.044117647
336	1036824.107	1039464.107	1331973.071	1329333.071	1038144.107	1330653.071	3	0.044117647
336	1036824.107	1039464.107	1331973.071	1329333.071	1038144.107	1330653.071	3	0.044117647
337	1039464.107	1042104.107	1331973.071	1329333.071	1040784.107	1330653.071	3	0.044117647
337	1039464.107	1042104.107	1331973.071	1329333.071	1040784.107	1330653.071	3	0.044117647
337	1039464.107	1042104.107	1331973.071	1329333.071	1040784.107	1330653.071	3	0.044117647
338	1042104.107	1044744.107	1331973.071	1329333.071	1043424.107	1330653.071	2	0.029411765
338	1042104.107	1044744.107	1331973.071	1329333.071	1043424.107	1330653.071	2	0.029411765
339	1044744.107	1047384.107	1331973.071	1329333.071	1046064.107	1330653.071	2	0.029411765
339	1044744.107	1047384.107	1331973.071	1329333.071	1046064.107	1330653.071	2	0.029411765
340	1047384.107	1050024.107	1331973.071	1329333.071	1048704.107	1330653.071	2	0.029411765
340	1047384.107	1050024.107	1331973.071	1329333.071	1048704.107	1330653.071	2	0.029411765
341	1050024.107	1052664.107	1331973.071	1329333.071	1051344.107	1330653.071	2	0.029411765
341	1050024.107	1052664.107	1331973.071	1329333.071	1051344.107	1330653.071	2	0.029411765
342	1052664.107	1055304.107	1331973.071	1329333.071	1053984.107	1330653.071	2	0.029411765
342	1052664.107	1055304.107	1331973.071	1329333.071	1053984.107	1330653.071	2	0.029411765
343	1055304.107	1057944.107	1331973.071	1329333.071	1056624.107	1330653.071	2	0.029411765
343	1055304.107	1057944.107	1331973.071	1329333.071	1056624.107	1330653.071	2	0.029411765
344	1057944.107	1060584.107	1331973.071	1329333.071	1059264.107	1330653.071	2	0.029411765
344	1057944.107	1060584.107	1331973.071	1329333.071	1059264.107	1330653.071	2	0.029411765
345	1060584.107	1063224.107	1331973.071	1329333.071	1061904.107	1330653.071	2	0.029411765
345	1060584.107	1063224.107	1331973.071	1329333.071	1061904.107	1330653.071	2	0.029411765
346	1063224.107	1065864.107	1331973.071	1329333.071	1064544.107	1330653.071	3	0.044117647
346	1063224.107	1065864.107	1331973.071	1329333.071	1064544.107	1330653.071	3	0.044117647
346	1063224.107	1065864.107	1331973.071	1329333.071	1064544.107	1330653.071	3	0.044117647
347	1065864.107	1068504.107	1331973.071	1329333.071	1067184.107	1330653.071	3	0.044117647
347	1065864.107	1068504.107	1331973.071	1329333.071	1067184.107	1330653.071	3	0.044117647
347	1065864.107	1068504.107	1331973.071	1329333.071	1067184.107	1330653.071	3	0.044117647
348	1068504.107	1071144.107	1331973.071	1329333.071	1069824.107	1330653.071	2	0.029411765
348	1068504.107	1071144.107	1331973.071	1329333.071	1069824.107	1330653.071	2	0.029411765
349	1071144.107	1073784.107	1331973.071	1329333.071	1072464.107	1330653.071	2	0.029411765
349	1071144.107	1073784.107	1331973.071	1329333.071	1072464.107	1330653.071	2	0.029411765
350	1073784.107	1076424.107	1331973.071	1329333.071	1075104.107	1330653.071	2	0.029411765
350	1073784.107	1076424.107	1331973.071	1329333.071	1075104.107	1330653.071	2	0.029411765
351	1076424.107	1079064.107	1331973.071	1329333.071	1077744.107	1330653.071	2	0.029411765
351	1076424.107	1079064.107	1331973.071	1329333.071	1077744.107	1330653.071	2	0.029411765
352	1079064.107	1081704.107	1331973.071	1329333.071	1080384.107	1330653.071	3	0.044117647
352	1079064.107	1081704.107	1331973.071	1329333.071	1080384.107	1330653.071	3	0.044117647
352	1079064.107	1081704.107	1331973.071	1329333.071	1080384.107	1330653.071	3	0.044117647
353	1081704.107	1084344.107	1331973.071	1329333.071	1083024.107	1330653.071	3	0.044117647
353	1081704.107	1084344.107	1331973.071	1329333.071	1083024.107	1330653.071	3	0.044117647
353	1081704.107	1084344.107	1331973.071	1329333.071	1083024.107	1330653.071	3	0.044117647
354	1084344.107	1086984.107	1331973.071	1329333.071	1085664.107	1330653.071	2	0.029411765
354	1084344.107	1086984.107	1331973.071	1329333.071	1085664.107	1330653.071	2	0.029411765
355	1094904.107	1097544.107	1331973.071	1329333.071	1096224.107	1330653.071	0	0
356	1097544.107	1100184.107	1331973.071	1329333.071	1098864.107	1330653.071	0	0
357	1100184.107	1102824.107	1331973.071	1329333.071	1101504.107	1330653.071	0	0
358	1102824.107	1105464.107	1331973.071	1329333.071	1104144.107	1330653.071	0	0
359	984024.1075	986664.1075	1329333.071	1326693.071	985344.1075	1328013.071	0	0
360	986664.1075	989304.1075	1329333.071	1326693.071	987984.1075	1328013.071	0	0
361	989304.1075	991944.1075	1329333.071	1326693.071	990624.1075	1328013.071	2	0.029411765
361	989304.1075	991944.1075	1329333.071	1326693.071	990624.1075	1328013.071	2	0.029411765
362	991944.1075	994584.1075	1329333.071	1326693.071	993264.1075	1328013.071	2	0.029411765
362	991944.1075	994584.1075	1329333.071	1326693.071	993264.1075	1328013.071	2	0.029411765
363	994584.1075	997224.1075	1329333.071	1326693.071	995904.1075	1328013.071	2	0.029411765
363	994584.1075	997224.1075	1329333.071	1326693.071	995904.1075	1328013.071	2	0.029411765
364	997224.1075	999864.1075	1329333.071	1326693.071	998544.1075	1328013.071	2	0.029411765
364	997224.1075	999864.1075	1329333.071	1326693.071	998544.1075	1328013.071	2	0.029411765
365	999864.1075	1002504.107	1329333.071	1326693.071	1001184.107	1328013.071	2	0.029411765
365	999864.1075	1002504.107	1329333.071	1326693.071	1001184.107	1328013.071	2	0.029411765
366	1002504.107	1005144.107	1329333.071	1326693.071	1003824.107	1328013.071	2	0.029411765
366	1002504.107	1005144.107	1329333.071	1326693.071	1003824.107	1328013.071	2	0.029411765
367	1005144.107	1007784.107	1329333.071	1326693.071	1006464.107	1328013.071	2	0.029411765
367	1005144.107	1007784.107	1329333.071	1326693.071	1006464.107	1328013.071	2	0.029411765
368	1007784.107	1010424.107	1329333.071	1326693.071	1009104.107	1328013.071	2	0.029411765
368	1007784.107	1010424.107	1329333.071	1326693.071	1009104.107	1328013.071	2	0.029411765
369	1010424.107	1013064.107	1329333.071	1326693.071	1011744.107	1328013.071	2	0.029411765
369	1010424.107	1013064.107	1329333.071	1326693.071	1011744.107	1328013.071	2	0.029411765
370	1013064.107	1015704.107	1329333.071	1326693.071	1014384.107	1328013.071	2	0.029411765
370	1013064.107	1015704.107	1329333.071	1326693.071	1014384.107	1328013.071	2	0.029411765
371	1015704.107	1018344.107	1329333.071	1326693.071	1017024.107	1328013.071	2	0.029411765
371	1015704.107	1018344.107	1329333.071	1326693.071	1017024.107	1328013.071	2	0.029411765
372	1018344.107	1020984.107	1329333.071	1326693.071	1019664.107	1328013.071	2	0.029411765
372	1018344.107	1020984.107	1329333.071	1326693.071	1019664.107	1328013.071	2	0.029411765
373	1020984.107	1023624.107	1329333.071	1326693.071	1022304.107	1328013.071	2	0.029411765
373	1020984.107	1023624.107	1329333.071	1326693.071	1022304.107	1328013.071	2	0.029411765
374	1023624.107	1026264.107	1329333.071	1326693.071	1024944.107	1328013.071	3	0.044117647
374	1023624.107	1026264.107	1329333.071	1326693.071	1024944.107	1328013.071	3	0.044117647
374	1023624.107	1026264.107	1329333.071	1326693.071	1024944.107	1328013.071	3	0.044117647
375	1026264.107	1028904.107	1329333.071	1326693.071	1027584.107	1328013.071	3	0.044117647
375	1026264.107	1028904.107	1329333.071	1326693.071	1027584.107	1328013.071	3	0.044117647
375	1026264.107	1028904.107	1329333.071	1326693.071	1027584.107	1328013.071	3	0.044117647
376	1028904.107	1031544.107	1329333.071	1326693.071	1030224.107	1328013.071	3	0.044117647
376	1028904.107	1031544.107	1329333.071	1326693.071	1030224.107	1328013.071	3	0.044117647
376	1028904.107	1031544.107	1329333.071	1326693.071	1030224.107	1328013.071	3	0.044117647
377	1031544.107	1034184.107	1329333.071	1326693.071	1032864.107	1328013.071	3	0.044117647
377	1031544.107	1034184.107	1329333.071	1326693.071	1032864.107	1328013.071	3	0.044117647
377	1031544.107	1034184.107	1329333.071	1326693.071	1032864.107	1328013.071	3	0.044117647
378	1034184.107	1036824.107	1329333.071	1326693.071	1035504.107	1328013.071	3	0.044117647
378	1034184.107	1036824.107	1329333.071	1326693.071	1035504.107	1328013.071	3	0.044117647
378	1034184.107	1036824.107	1329333.071	1326693.071	1035504.107	1328013.071	3	0.044117647
379	1036824.107	1039464.107	1329333.071	1326693.071	1038144.107	1328013.071	2	0.029411765
379	1036824.107	1039464.107	1329333.071	1326693.071	1038144.107	1328013.071	2	0.029411765
380	1039464.107	1042104.107	1329333.071	1326693.071	1040784.107	1328013.071	2	0.029411765
380	1039464.107	1042104.107	1329333.071	1326693.071	1040784.107	1328013.071	2	0.029411765
381	1042104.107	1044744.107	1329333.071	1326693.071	1043424.107	1328013.071	2	0.029411765
381	1042104.107	1044744.107	1329333.071	1326693.071	1043424.107	1328013.071	2	0.029411765
382	1044744.107	1047384.107	1329333.071	1326693.071	1046064.107	1328013.071	2	0.029411765
382	1044744.107	1047384.107	1329333.071	1326693.071	1046064.107	1328013.071	2	0.029411765
383	1047384.107	1050024.107	1329333.071	1326693.071	1048704.107	1328013.071	2	0.029411765
383	1047384.107	1050024.107	1329333.071	1326693.071	1048704.107	1328013.071	2	0.029411765
384	1050024.107	1052664.107	1329333.071	1326693.071	1051344.107	1328013.071	2	0.029411765
384	1050024.107	1052664.107	1329333.071	1326693.071	1051344.107	1328013.071	2	0.029411765
385	1052664.107	1055304.107	1329333.071	1326693.071	1053984.107	1328013.071	2	0.029411765
385	1052664.107	1055304.107	1329333.071	1326693.071	1053984.107	1328013.071	2	0.029411765
386	1055304.107	1057944.107	1329333.071	1326693.071	1056624.107	1328013.071	2	0.029411765
386	1055304.107	1057944.107	1329333.071	1326693.071	1056624.107	1328013.071	2	0.029411765
387	1057944.107	1060584.107	1329333.071	1326693.071	1059264.107	1328013.071	2	0.029411765
387	1057944.107	1060584.107	1329333.071	1326693.071	1059264.107	1328013.071	2	0.029411765
388	1060584.107	1063224.107	1329333.071	1326693.071	1061904.107	1328013.071	2	0.029411765
388	1060584.107	1063224.107	1329333.071	1326693.071	1061904.107	1328013.071	2	0.029411765
389	1063224.107	1065864.107	1329333.071	1326693.071	1064544.107	1328013.071	2	0.029411765
389	1063224.107	1065864.107	1329333.071	1326693.071	1064544.107	1328013.071	2	0.029411765
390	1065864.107	1068504.107	1329333.071	1326693.071	1067184.107	1328013.071	3	0.044117647
390	1065864.107	1068504.107	1329333.071	1326693.071	1067184.107	1328013.071	3	0.044117647
390	1065864.107	1068504.107	1329333.071	1326693.071	1067184.107	1328013.071	3	0.044117647
391	1068504.107	1071144.107	1329333.071	1326693.071	1069824.107	1328013.071	3	0.044117647
391	1068504.107	1071144.107	1329333.071	1326693.071	1069824.107	1328013.071	3	0.044117647
391	1068504.107	1071144.107	1329333.071	1326693.071	1069824.107	1328013.071	3	0.044117647
392	1071144.107	1073784.107	1329333.071	1326693.071	1072464.107	1328013.071	2	0.029411765
392	1071144.107	1073784.107	1329333.071	1326693.071	1072464.107	1328013.071	2	0.029411765
393	1073784.107	1076424.107	1329333.071	1326693.071	1075104.107	1328013.071	2	0.029411765
393	1073784.107	1076424.107	1329333.071	1326693.071	1075104.107	1328013.071	2	0.029411765
394	1076424.107	1079064.107	1329333.071	1326693.071	1077744.107	1328013.071	2	0.029411765
394	1076424.107	1079064.107	1329333.071	1326693.071	1077744.107	1328013.071	2	0.029411765
395	1079064.107	1081704.107	1329333.071	1326693.071	1080384.107	1328013.071	3	0.044117647
395	1079064.107	1081704.107	1329333.071	1326693.071	1080384.107	1328013.071	3	0.044117647
395	1079064.107	1081704.107	1329333.071	1326693.071	1080384.107	1328013.071	3	0.044117647
396	1081704.107	1084344.107	1329333.071	1326693.071	1083024.107	1328013.071	3	0.044117647
396	1081704.107	1084344.107	1329333.071	1326693.071	1083024.107	1328013.071	3	0.044117647
396	1081704.107	1084344.107	1329333.071	1326693.071	1083024.107	1328013.071	3	0.044117647
397	989304.1075	991944.1075	1326693.071	1324053.071	990624.1075	1325373.071	0	0
398	991944.1075	994584.1075	1326693.071	1324053.071	993264.1075	1325373.071	2	0.029411765
398	991944.1075	994584.1075	1326693.071	1324053.071	993264.1075	1325373.071	2	0.029411765
399	994584.1075	997224.1075	1326693.071	1324053.071	995904.1075	1325373.071	2	0.029411765
399	994584.1075	997224.1075	1326693.071	1324053.071	995904.1075	1325373.071	2	0.029411765
400	997224.1075	999864.1075	1326693.071	1324053.071	998544.1075	1325373.071	2	0.029411765
400	997224.1075	999864.1075	1326693.071	1324053.071	998544.1075	1325373.071	2	0.029411765
401	999864.1075	1002504.107	1326693.071	1324053.071	1001184.107	1325373.071	2	0.029411765
401	999864.1075	1002504.107	1326693.071	1324053.071	1001184.107	1325373.071	2	0.029411765
402	1002504.107	1005144.107	1326693.071	1324053.071	1003824.107	1325373.071	2	0.029411765
402	1002504.107	1005144.107	1326693.071	1324053.071	1003824.107	1325373.071	2	0.029411765
403	1005144.107	1007784.107	1326693.071	1324053.071	1006464.107	1325373.071	2	0.029411765
403	1005144.107	1007784.107	1326693.071	1324053.071	1006464.107	1325373.071	2	0.029411765
404	1007784.107	1010424.107	1326693.071	1324053.071	1009104.107	1325373.071	2	0.029411765
404	1007784.107	1010424.107	1326693.071	1324053.071	1009104.107	1325373.071	2	0.029411765
405	1010424.107	1013064.107	1326693.071	1324053.071	1011744.107	1325373.071	2	0.029411765
405	1010424.107	1013064.107	1326693.071	1324053.071	1011744.107	1325373.071	2	0.029411765
406	1013064.107	1015704.107	1326693.071	1324053.071	1014384.107	1325373.071	2	0.029411765
406	1013064.107	1015704.107	1326693.071	1324053.071	1014384.107	1325373.071	2	0.029411765
407	1015704.107	1018344.107	1326693.071	1324053.071	1017024.107	1325373.071	2	0.029411765
407	1015704.107	1018344.107	1326693.071	1324053.071	1017024.107	1325373.071	2	0.029411765
408	1018344.107	1020984.107	1326693.071	1324053.071	1019664.107	1325373.071	2	0.029411765
408	1018344.107	1020984.107	1326693.071	1324053.071	1019664.107	1325373.071	2	0.029411765
409	1020984.107	1023624.107	1326693.071	1324053.071	1022304.107	1325373.071	2	0.029411765
409	1020984.107	1023624.107	1326693.071	1324053.071	1022304.107	1325373.071	2	0.029411765
410	1023624.107	1026264.107	1326693.071	1324053.071	1024944.107	1325373.071	2	0.029411765
410	1023624.107	1026264.107	1326693.071	1324053.071	1024944.107	1325373.071	2	0.029411765
411	1026264.107	1028904.107	1326693.071	1324053.071	1027584.107	1325373.071	3	0.044117647
411	1026264.107	1028904.107	1326693.071	1324053.071	1027584.107	1325373.071	3	0.044117647
411	1026264.107	1028904.107	1326693.071	1324053.071	1027584.107	1325373.071	3	0.044117647
412	1028904.107	1031544.107	1326693.071	1324053.071	1030224.107	1325373.071	3	0.044117647
412	1028904.107	1031544.107	1326693.071	1324053.071	1030224.107	1325373.071	3	0.044117647
412	1028904.107	1031544.107	1326693.071	1324053.071	1030224.107	1325373.071	3	0.044117647
413	1031544.107	1034184.107	1326693.071	1324053.071	1032864.107	1325373.071	3	0.044117647
413	1031544.107	1034184.107	1326693.071	1324053.071	1032864.107	1325373.071	3	0.044117647
413	1031544.107	1034184.107	1326693.071	1324053.071	1032864.107	1325373.071	3	0.044117647
414	1034184.107	1036824.107	1326693.071	1324053.071	1035504.107	1325373.071	3	0.044117647
414	1034184.107	1036824.107	1326693.071	1324053.071	1035504.107	1325373.071	3	0.044117647
414	1034184.107	1036824.107	1326693.071	1324053.071	1035504.107	1325373.071	3	0.044117647
415	1036824.107	1039464.107	1326693.071	1324053.071	1038144.107	1325373.071	2	0.029411765
415	1036824.107	1039464.107	1326693.071	1324053.071	1038144.107	1325373.071	2	0.029411765
416	1039464.107	1042104.107	1326693.071	1324053.071	1040784.107	1325373.071	2	0.029411765
416	1039464.107	1042104.107	1326693.071	1324053.071	1040784.107	1325373.071	2	0.029411765
417	1042104.107	1044744.107	1326693.071	1324053.071	1043424.107	1325373.071	2	0.029411765
417	1042104.107	1044744.107	1326693.071	1324053.071	1043424.107	1325373.071	2	0.029411765
418	1044744.107	1047384.107	1326693.071	1324053.071	1046064.107	1325373.071	2	0.029411765
418	1044744.107	1047384.107	1326693.071	1324053.071	1046064.107	1325373.071	2	0.029411765
419	1047384.107	1050024.107	1326693.071	1324053.071	1048704.107	1325373.071	2	0.029411765
419	1047384.107	1050024.107	1326693.071	1324053.071	1048704.107	1325373.071	2	0.029411765
420	1050024.107	1052664.107	1326693.071	1324053.071	1051344.107	1325373.071	2	0.029411765
420	1050024.107	1052664.107	1326693.071	1324053.071	1051344.107	1325373.071	2	0.029411765
421	1052664.107	1055304.107	1326693.071	1324053.071	1053984.107	1325373.071	2	0.029411765
421	1052664.107	1055304.107	1326693.071	1324053.071	1053984.107	1325373.071	2	0.029411765
422	1055304.107	1057944.107	1326693.071	1324053.071	1056624.107	1325373.071	2	0.029411765
422	1055304.107	1057944.107	1326693.071	1324053.071	1056624.107	1325373.071	2	0.029411765
423	1057944.107	1060584.107	1326693.071	1324053.071	1059264.107	1325373.071	2	0.029411765
423	1057944.107	1060584.107	1326693.071	1324053.071	1059264.107	1325373.071	2	0.029411765
424	1060584.107	1063224.107	1326693.071	1324053.071	1061904.107	1325373.071	2	0.029411765
424	1060584.107	1063224.107	1326693.071	1324053.071	1061904.107	1325373.071	2	0.029411765
425	1063224.107	1065864.107	1326693.071	1324053.071	1064544.107	1325373.071	2	0.029411765
425	1063224.107	1065864.107	1326693.071	1324053.071	1064544.107	1325373.071	2	0.029411765
426	1065864.107	1068504.107	1326693.071	1324053.071	1067184.107	1325373.071	3	0.044117647
426	1065864.107	1068504.107	1326693.071	1324053.071	1067184.107	1325373.071	3	0.044117647
426	1065864.107	1068504.107	1326693.071	1324053.071	1067184.107	1325373.071	3	0.044117647
427	1068504.107	1071144.107	1326693.071	1324053.071	1069824.107	1325373.071	3	0.044117647
427	1068504.107	1071144.107	1326693.071	1324053.071	1069824.107	1325373.071	3	0.044117647
427	1068504.107	1071144.107	1326693.071	1324053.071	1069824.107	1325373.071	3	0.044117647
428	1071144.107	1073784.107	1326693.071	1324053.071	1072464.107	1325373.071	3	0.044117647
428	1071144.107	1073784.107	1326693.071	1324053.071	1072464.107	1325373.071	3	0.044117647
428	1071144.107	1073784.107	1326693.071	1324053.071	1072464.107	1325373.071	3	0.044117647
429	1073784.107	1076424.107	1326693.071	1324053.071	1075104.107	1325373.071	2	0.029411765
429	1073784.107	1076424.107	1326693.071	1324053.071	1075104.107	1325373.071	2	0.029411765
430	1076424.107	1079064.107	1326693.071	1324053.071	1077744.107	1325373.071	2	0.029411765
430	1076424.107	1079064.107	1326693.071	1324053.071	1077744.107	1325373.071	2	0.029411765
431	1079064.107	1081704.107	1326693.071	1324053.071	1080384.107	1325373.071	3	0.044117647
431	1079064.107	1081704.107	1326693.071	1324053.071	1080384.107	1325373.071	3	0.044117647
431	1079064.107	1081704.107	1326693.071	1324053.071	1080384.107	1325373.071	3	0.044117647
432	1081704.107	1084344.107	1326693.071	1324053.071	1083024.107	1325373.071	3	0.044117647
432	1081704.107	1084344.107	1326693.071	1324053.071	1083024.107	1325373.071	3	0.044117647
432	1081704.107	1084344.107	1326693.071	1324053.071	1083024.107	1325373.071	3	0.044117647
433	1092264.107	1094904.107	1326693.071	1324053.071	1093584.107	1325373.071	1	0.014705882
434	1094904.107	1097544.107	1326693.071	1324053.071	1096224.107	1325373.071	1	0.014705882
435	991944.1075	994584.1075	1324053.071	1321413.071	993264.1075	1322733.071	0	0
436	994584.1075	997224.1075	1324053.071	1321413.071	995904.1075	1322733.071	1	0.014705882
437	997224.1075	999864.1075	1324053.071	1321413.071	998544.1075	1322733.071	2	0.029411765
437	997224.1075	999864.1075	1324053.071	1321413.071	998544.1075	1322733.071	2	0.029411765
438	999864.1075	1002504.107	1324053.071	1321413.071	1001184.107	1322733.071	2	0.029411765
438	999864.1075	1002504.107	1324053.071	1321413.071	1001184.107	1322733.071	2	0.029411765
439	1002504.107	1005144.107	1324053.071	1321413.071	1003824.107	1322733.071	2	0.029411765
439	1002504.107	1005144.107	1324053.071	1321413.071	1003824.107	1322733.071	2	0.029411765
440	1005144.107	1007784.107	1324053.071	1321413.071	1006464.107	1322733.071	2	0.029411765
440	1005144.107	1007784.107	1324053.071	1321413.071	1006464.107	1322733.071	2	0.029411765
441	1007784.107	1010424.107	1324053.071	1321413.071	1009104.107	1322733.071	2	0.029411765
441	1007784.107	1010424.107	1324053.071	1321413.071	1009104.107	1322733.071	2	0.029411765
442	1010424.107	1013064.107	1324053.071	1321413.071	1011744.107	1322733.071	2	0.029411765
442	1010424.107	1013064.107	1324053.071	1321413.071	1011744.107	1322733.071	2	0.029411765
443	1013064.107	1015704.107	1324053.071	1321413.071	1014384.107	1322733.071	2	0.029411765
443	1013064.107	1015704.107	1324053.071	1321413.071	1014384.107	1322733.071	2	0.029411765
444	1015704.107	1018344.107	1324053.071	1321413.071	1017024.107	1322733.071	2	0.029411765
444	1015704.107	1018344.107	1324053.071	1321413.071	1017024.107	1322733.071	2	0.029411765
445	1018344.107	1020984.107	1324053.071	1321413.071	1019664.107	1322733.071	2	0.029411765
445	1018344.107	1020984.107	1324053.071	1321413.071	1019664.107	1322733.071	2	0.029411765
446	1020984.107	1023624.107	1324053.071	1321413.071	1022304.107	1322733.071	2	0.029411765
446	1020984.107	1023624.107	1324053.071	1321413.071	1022304.107	1322733.071	2	0.029411765
447	1023624.107	1026264.107	1324053.071	1321413.071	1024944.107	1322733.071	2	0.029411765
447	1023624.107	1026264.107	1324053.071	1321413.071	1024944.107	1322733.071	2	0.029411765
448	1026264.107	1028904.107	1324053.071	1321413.071	1027584.107	1322733.071	2	0.029411765
448	1026264.107	1028904.107	1324053.071	1321413.071	1027584.107	1322733.071	2	0.029411765
449	1028904.107	1031544.107	1324053.071	1321413.071	1030224.107	1322733.071	2	0.029411765
449	1028904.107	1031544.107	1324053.071	1321413.071	1030224.107	1322733.071	2	0.029411765
450	1031544.107	1034184.107	1324053.071	1321413.071	1032864.107	1322733.071	2	0.029411765
450	1031544.107	1034184.107	1324053.071	1321413.071	1032864.107	1322733.071	2	0.029411765
451	1034184.107	1036824.107	1324053.071	1321413.071	1035504.107	1322733.071	2	0.029411765
451	1034184.107	1036824.107	1324053.071	1321413.071	1035504.107	1322733.071	2	0.029411765
452	1036824.107	1039464.107	1324053.071	1321413.071	1038144.107	1322733.071	2	0.029411765
452	1036824.107	1039464.107	1324053.071	1321413.071	1038144.107	1322733.071	2	0.029411765
453	1039464.107	1042104.107	1324053.071	1321413.071	1040784.107	1322733.071	2	0.029411765
453	1039464.107	1042104.107	1324053.071	1321413.071	1040784.107	1322733.071	2	0.029411765
454	1042104.107	1044744.107	1324053.071	1321413.071	1043424.107	1322733.071	2	0.029411765
454	1042104.107	1044744.107	1324053.071	1321413.071	1043424.107	1322733.071	2	0.029411765
455	1044744.107	1047384.107	1324053.071	1321413.071	1046064.107	1322733.071	2	0.029411765
455	1044744.107	1047384.107	1324053.071	1321413.071	1046064.107	1322733.071	2	0.029411765
456	1047384.107	1050024.107	1324053.071	1321413.071	1048704.107	1322733.071	2	0.029411765
456	1047384.107	1050024.107	1324053.071	1321413.071	1048704.107	1322733.071	2	0.029411765
457	1050024.107	1052664.107	1324053.071	1321413.071	1051344.107	1322733.071	2	0.029411765
457	1050024.107	1052664.107	1324053.071	1321413.071	1051344.107	1322733.071	2	0.029411765
458	1052664.107	1055304.107	1324053.071	1321413.071	1053984.107	1322733.071	2	0.029411765
458	1052664.107	1055304.107	1324053.071	1321413.071	1053984.107	1322733.071	2	0.029411765
459	1055304.107	1057944.107	1324053.071	1321413.071	1056624.107	1322733.071	2	0.029411765
459	1055304.107	1057944.107	1324053.071	1321413.071	1056624.107	1322733.071	2	0.029411765
460	1057944.107	1060584.107	1324053.071	1321413.071	1059264.107	1322733.071	2	0.029411765
460	1057944.107	1060584.107	1324053.071	1321413.071	1059264.107	1322733.071	2	0.029411765
461	1060584.107	1063224.107	1324053.071	1321413.071	1061904.107	1322733.071	2	0.029411765
461	1060584.107	1063224.107	1324053.071	1321413.071	1061904.107	1322733.071	2	0.029411765
462	1063224.107	1065864.107	1324053.071	1321413.071	1064544.107	1322733.071	2	0.029411765
462	1063224.107	1065864.107	1324053.071	1321413.071	1064544.107	1322733.071	2	0.029411765
463	1065864.107	1068504.107	1324053.071	1321413.071	1067184.107	1322733.071	2	0.029411765
463	1065864.107	1068504.107	1324053.071	1321413.071	1067184.107	1322733.071	2	0.029411765
464	1068504.107	1071144.107	1324053.071	1321413.071	1069824.107	1322733.071	3	0.044117647
464	1068504.107	1071144.107	1324053.071	1321413.071	1069824.107	1322733.071	3	0.044117647
464	1068504.107	1071144.107	1324053.071	1321413.071	1069824.107	1322733.071	3	0.044117647
465	1071144.107	1073784.107	1324053.071	1321413.071	1072464.107	1322733.071	3	0.044117647
465	1071144.107	1073784.107	1324053.071	1321413.071	1072464.107	1322733.071	3	0.044117647
465	1071144.107	1073784.107	1324053.071	1321413.071	1072464.107	1322733.071	3	0.044117647
466	1073784.107	1076424.107	1324053.071	1321413.071	1075104.107	1322733.071	2	0.029411765
466	1073784.107	1076424.107	1324053.071	1321413.071	1075104.107	1322733.071	2	0.029411765
467	1076424.107	1079064.107	1324053.071	1321413.071	1077744.107	1322733.071	2	0.029411765
467	1076424.107	1079064.107	1324053.071	1321413.071	1077744.107	1322733.071	2	0.029411765
468	1079064.107	1081704.107	1324053.071	1321413.071	1080384.107	1322733.071	3	0.044117647
468	1079064.107	1081704.107	1324053.071	1321413.071	1080384.107	1322733.071	3	0.044117647
468	1079064.107	1081704.107	1324053.071	1321413.071	1080384.107	1322733.071	3	0.044117647
469	1081704.107	1084344.107	1324053.071	1321413.071	1083024.107	1322733.071	2	0.029411765
469	1081704.107	1084344.107	1324053.071	1321413.071	1083024.107	1322733.071	2	0.029411765
470	1084344.107	1086984.107	1324053.071	1321413.071	1085664.107	1322733.071	2	0.029411765
470	1084344.107	1086984.107	1324053.071	1321413.071	1085664.107	1322733.071	2	0.029411765
471	1086984.107	1089624.107	1324053.071	1321413.071	1088304.107	1322733.071	2	0.029411765
471	1086984.107	1089624.107	1324053.071	1321413.071	1088304.107	1322733.071	2	0.029411765
472	1089624.107	1092264.107	1324053.071	1321413.071	1090944.107	1322733.071	1	0.014705882
473	1092264.107	1094904.107	1324053.071	1321413.071	1093584.107	1322733.071	1	0.014705882
474	1094904.107	1097544.107	1324053.071	1321413.071	1096224.107	1322733.071	1	0.014705882
475	1097544.107	1100184.107	1324053.071	1321413.071	1098864.107	1322733.071	1	0.014705882
476	994584.1075	997224.1075	1321413.071	1318773.071	995904.1075	1320093.071	0	0
477	997224.1075	999864.1075	1321413.071	1318773.071	998544.1075	1320093.071	1	0.014705882
478	999864.1075	1002504.107	1321413.071	1318773.071	1001184.107	1320093.071	2	0.029411765
478	999864.1075	1002504.107	1321413.071	1318773.071	1001184.107	1320093.071	2	0.029411765
479	1002504.107	1005144.107	1321413.071	1318773.071	1003824.107	1320093.071	2	0.029411765
479	1002504.107	1005144.107	1321413.071	1318773.071	1003824.107	1320093.071	2	0.029411765
480	1005144.107	1007784.107	1321413.071	1318773.071	1006464.107	1320093.071	2	0.029411765
480	1005144.107	1007784.107	1321413.071	1318773.071	1006464.107	1320093.071	2	0.029411765
481	1007784.107	1010424.107	1321413.071	1318773.071	1009104.107	1320093.071	2	0.029411765
481	1007784.107	1010424.107	1321413.071	1318773.071	1009104.107	1320093.071	2	0.029411765
482	1010424.107	1013064.107	1321413.071	1318773.071	1011744.107	1320093.071	2	0.029411765
482	1010424.107	1013064.107	1321413.071	1318773.071	1011744.107	1320093.071	2	0.029411765
483	1013064.107	1015704.107	1321413.071	1318773.071	1014384.107	1320093.071	2	0.029411765
483	1013064.107	1015704.107	1321413.071	1318773.071	1014384.107	1320093.071	2	0.029411765
484	1015704.107	1018344.107	1321413.071	1318773.071	1017024.107	1320093.071	2	0.029411765
484	1015704.107	1018344.107	1321413.071	1318773.071	1017024.107	1320093.071	2	0.029411765
485	1018344.107	1020984.107	1321413.071	1318773.071	1019664.107	1320093.071	2	0.029411765
485	1018344.107	1020984.107	1321413.071	1318773.071	1019664.107	1320093.071	2	0.029411765
486	1020984.107	1023624.107	1321413.071	1318773.071	1022304.107	1320093.071	2	0.029411765
486	1020984.107	1023624.107	1321413.071	1318773.071	1022304.107	1320093.071	2	0.029411765
487	1023624.107	1026264.107	1321413.071	1318773.071	1024944.107	1320093.071	2	0.029411765
487	1023624.107	1026264.107	1321413.071	1318773.071	1024944.107	1320093.071	2	0.029411765
488	1026264.107	1028904.107	1321413.071	1318773.071	1027584.107	1320093.071	2	0.029411765
488	1026264.107	1028904.107	1321413.071	1318773.071	1027584.107	1320093.071	2	0.029411765
489	1028904.107	1031544.107	1321413.071	1318773.071	1030224.107	1320093.071	2	0.029411765
489	1028904.107	1031544.107	1321413.071	1318773.071	1030224.107	1320093.071	2	0.029411765
490	1031544.107	1034184.107	1321413.071	1318773.071	1032864.107	1320093.071	2	0.029411765
490	1031544.107	1034184.107	1321413.071	1318773.071	1032864.107	1320093.071	2	0.029411765
491	1034184.107	1036824.107	1321413.071	1318773.071	1035504.107	1320093.071	2	0.029411765
491	1034184.107	1036824.107	1321413.071	1318773.071	1035504.107	1320093.071	2	0.029411765
492	1036824.107	1039464.107	1321413.071	1318773.071	1038144.107	1320093.071	2	0.029411765
492	1036824.107	1039464.107	1321413.071	1318773.071	1038144.107	1320093.071	2	0.029411765
493	1039464.107	1042104.107	1321413.071	1318773.071	1040784.107	1320093.071	2	0.029411765
493	1039464.107	1042104.107	1321413.071	1318773.071	1040784.107	1320093.071	2	0.029411765
494	1042104.107	1044744.107	1321413.071	1318773.071	1043424.107	1320093.071	2	0.029411765
494	1042104.107	1044744.107	1321413.071	1318773.071	1043424.107	1320093.071	2	0.029411765
495	1044744.107	1047384.107	1321413.071	1318773.071	1046064.107	1320093.071	2	0.029411765
495	1044744.107	1047384.107	1321413.071	1318773.071	1046064.107	1320093.071	2	0.029411765
496	1047384.107	1050024.107	1321413.071	1318773.071	1048704.107	1320093.071	2	0.029411765
496	1047384.107	1050024.107	1321413.071	1318773.071	1048704.107	1320093.071	2	0.029411765
497	1050024.107	1052664.107	1321413.071	1318773.071	1051344.107	1320093.071	2	0.029411765
497	1050024.107	1052664.107	1321413.071	1318773.071	1051344.107	1320093.071	2	0.029411765
498	1052664.107	1055304.107	1321413.071	1318773.071	1053984.107	1320093.071	2	0.029411765
498	1052664.107	1055304.107	1321413.071	1318773.071	1053984.107	1320093.071	2	0.029411765
499	1055304.107	1057944.107	1321413.071	1318773.071	1056624.107	1320093.071	2	0.029411765
499	1055304.107	1057944.107	1321413.071	1318773.071	1056624.107	1320093.071	2	0.029411765
500	1057944.107	1060584.107	1321413.071	1318773.071	1059264.107	1320093.071	2	0.029411765
500	1057944.107	1060584.107	1321413.071	1318773.071	1059264.107	1320093.071	2	0.029411765
501	1060584.107	1063224.107	1321413.071	1318773.071	1061904.107	1320093.071	2	0.029411765
501	1060584.107	1063224.107	1321413.071	1318773.071	1061904.107	1320093.071	2	0.029411765
502	1063224.107	1065864.107	1321413.071	1318773.071	1064544.107	1320093.071	2	0.029411765
502	1063224.107	1065864.107	1321413.071	1318773.071	1064544.107	1320093.071	2	0.029411765
503	1065864.107	1068504.107	1321413.071	1318773.071	1067184.107	1320093.071	2	0.029411765
503	1065864.107	1068504.107	1321413.071	1318773.071	1067184.107	1320093.071	2	0.029411765
504	1068504.107	1071144.107	1321413.071	1318773.071	1069824.107	1320093.071	3	0.044117647
504	1068504.107	1071144.107	1321413.071	1318773.071	1069824.107	1320093.071	3	0.044117647
504	1068504.107	1071144.107	1321413.071	1318773.071	1069824.107	1320093.071	3	0.044117647
505	1071144.107	1073784.107	1321413.071	1318773.071	1072464.107	1320093.071	3	0.044117647
505	1071144.107	1073784.107	1321413.071	1318773.071	1072464.107	1320093.071	3	0.044117647
505	1071144.107	1073784.107	1321413.071	1318773.071	1072464.107	1320093.071	3	0.044117647
506	1073784.107	1076424.107	1321413.071	1318773.071	1075104.107	1320093.071	3	0.044117647
506	1073784.107	1076424.107	1321413.071	1318773.071	1075104.107	1320093.071	3	0.044117647
506	1073784.107	1076424.107	1321413.071	1318773.071	1075104.107	1320093.071	3	0.044117647
507	1076424.107	1079064.107	1321413.071	1318773.071	1077744.107	1320093.071	2	0.029411765
507	1076424.107	1079064.107	1321413.071	1318773.071	1077744.107	1320093.071	2	0.029411765
508	1079064.107	1081704.107	1321413.071	1318773.071	1080384.107	1320093.071	2	0.029411765
508	1079064.107	1081704.107	1321413.071	1318773.071	1080384.107	1320093.071	2	0.029411765
509	1081704.107	1084344.107	1321413.071	1318773.071	1083024.107	1320093.071	3	0.044117647
509	1081704.107	1084344.107	1321413.071	1318773.071	1083024.107	1320093.071	3	0.044117647
509	1081704.107	1084344.107	1321413.071	1318773.071	1083024.107	1320093.071	3	0.044117647
510	1084344.107	1086984.107	1321413.071	1318773.071	1085664.107	1320093.071	2	0.029411765
510	1084344.107	1086984.107	1321413.071	1318773.071	1085664.107	1320093.071	2	0.029411765
511	1086984.107	1089624.107	1321413.071	1318773.071	1088304.107	1320093.071	2	0.029411765
511	1086984.107	1089624.107	1321413.071	1318773.071	1088304.107	1320093.071	2	0.029411765
512	1089624.107	1092264.107	1321413.071	1318773.071	1090944.107	1320093.071	2	0.029411765
512	1089624.107	1092264.107	1321413.071	1318773.071	1090944.107	1320093.071	2	0.029411765
513	1092264.107	1094904.107	1321413.071	1318773.071	1093584.107	1320093.071	1	0.014705882
514	1094904.107	1097544.107	1321413.071	1318773.071	1096224.107	1320093.071	1	0.014705882
515	1097544.107	1100184.107	1321413.071	1318773.071	1098864.107	1320093.071	1	0.014705882
516	1100184.107	1102824.107	1321413.071	1318773.071	1101504.107	1320093.071	1	0.014705882
517	997224.1075	999864.1075	1318773.071	1316133.071	998544.1075	1317453.071	0	0
518	999864.1075	1002504.107	1318773.071	1316133.071	1001184.107	1317453.071	1	0.014705882
519	1002504.107	1005144.107	1318773.071	1316133.071	1003824.107	1317453.071	2	0.029411765
519	1002504.107	1005144.107	1318773.071	1316133.071	1003824.107	1317453.071	2	0.029411765
520	1005144.107	1007784.107	1318773.071	1316133.071	1006464.107	1317453.071	2	0.029411765
520	1005144.107	1007784.107	1318773.071	1316133.071	1006464.107	1317453.071	2	0.029411765
521	1007784.107	1010424.107	1318773.071	1316133.071	1009104.107	1317453.071	2	0.029411765
521	1007784.107	1010424.107	1318773.071	1316133.071	1009104.107	1317453.071	2	0.029411765
522	1010424.107	1013064.107	1318773.071	1316133.071	1011744.107	1317453.071	2	0.029411765
522	1010424.107	1013064.107	1318773.071	1316133.071	1011744.107	1317453.071	2	0.029411765
523	1013064.107	1015704.107	1318773.071	1316133.071	1014384.107	1317453.071	2	0.029411765
523	1013064.107	1015704.107	1318773.071	1316133.071	1014384.107	1317453.071	2	0.029411765
524	1015704.107	1018344.107	1318773.071	1316133.071	1017024.107	1317453.071	2	0.029411765
524	1015704.107	1018344.107	1318773.071	1316133.071	1017024.107	1317453.071	2	0.029411765
525	1018344.107	1020984.107	1318773.071	1316133.071	1019664.107	1317453.071	2	0.029411765
525	1018344.107	1020984.107	1318773.071	1316133.071	1019664.107	1317453.071	2	0.029411765
526	1020984.107	1023624.107	1318773.071	1316133.071	1022304.107	1317453.071	2	0.029411765
526	1020984.107	1023624.107	1318773.071	1316133.071	1022304.107	1317453.071	2	0.029411765
527	1023624.107	1026264.107	1318773.071	1316133.071	1024944.107	1317453.071	2	0.029411765
527	1023624.107	1026264.107	1318773.071	1316133.071	1024944.107	1317453.071	2	0.029411765
528	1026264.107	1028904.107	1318773.071	1316133.071	1027584.107	1317453.071	2	0.029411765
528	1026264.107	1028904.107	1318773.071	1316133.071	1027584.107	1317453.071	2	0.029411765
529	1028904.107	1031544.107	1318773.071	1316133.071	1030224.107	1317453.071	2	0.029411765
529	1028904.107	1031544.107	1318773.071	1316133.071	1030224.107	1317453.071	2	0.029411765
530	1031544.107	1034184.107	1318773.071	1316133.071	1032864.107	1317453.071	2	0.029411765
530	1031544.107	1034184.107	1318773.071	1316133.071	1032864.107	1317453.071	2	0.029411765
531	1034184.107	1036824.107	1318773.071	1316133.071	1035504.107	1317453.071	2	0.029411765
531	1034184.107	1036824.107	1318773.071	1316133.071	1035504.107	1317453.071	2	0.029411765
532	1036824.107	1039464.107	1318773.071	1316133.071	1038144.107	1317453.071	2	0.029411765
532	1036824.107	1039464.107	1318773.071	1316133.071	1038144.107	1317453.071	2	0.029411765
533	1039464.107	1042104.107	1318773.071	1316133.071	1040784.107	1317453.071	2	0.029411765
533	1039464.107	1042104.107	1318773.071	1316133.071	1040784.107	1317453.071	2	0.029411765
534	1042104.107	1044744.107	1318773.071	1316133.071	1043424.107	1317453.071	2	0.029411765
534	1042104.107	1044744.107	1318773.071	1316133.071	1043424.107	1317453.071	2	0.029411765
535	1044744.107	1047384.107	1318773.071	1316133.071	1046064.107	1317453.071	2	0.029411765
535	1044744.107	1047384.107	1318773.071	1316133.071	1046064.107	1317453.071	2	0.029411765
536	1047384.107	1050024.107	1318773.071	1316133.071	1048704.107	1317453.071	2	0.029411765
536	1047384.107	1050024.107	1318773.071	1316133.071	1048704.107	1317453.071	2	0.029411765
537	1050024.107	1052664.107	1318773.071	1316133.071	1051344.107	1317453.071	2	0.029411765
537	1050024.107	1052664.107	1318773.071	1316133.071	1051344.107	1317453.071	2	0.029411765
538	1052664.107	1055304.107	1318773.071	1316133.071	1053984.107	1317453.071	2	0.029411765
538	1052664.107	1055304.107	1318773.071	1316133.071	1053984.107	1317453.071	2	0.029411765
539	1055304.107	1057944.107	1318773.071	1316133.071	1056624.107	1317453.071	2	0.029411765
539	1055304.107	1057944.107	1318773.071	1316133.071	1056624.107	1317453.071	2	0.029411765
540	1057944.107	1060584.107	1318773.071	1316133.071	1059264.107	1317453.071	2	0.029411765
540	1057944.107	1060584.107	1318773.071	1316133.071	1059264.107	1317453.071	2	0.029411765
541	1060584.107	1063224.107	1318773.071	1316133.071	1061904.107	1317453.071	2	0.029411765
541	1060584.107	1063224.107	1318773.071	1316133.071	1061904.107	1317453.071	2	0.029411765
542	1063224.107	1065864.107	1318773.071	1316133.071	1064544.107	1317453.071	2	0.029411765
542	1063224.107	1065864.107	1318773.071	1316133.071	1064544.107	1317453.071	2	0.029411765
543	1065864.107	1068504.107	1318773.071	1316133.071	1067184.107	1317453.071	2	0.029411765
543	1065864.107	1068504.107	1318773.071	1316133.071	1067184.107	1317453.071	2	0.029411765
544	1068504.107	1071144.107	1318773.071	1316133.071	1069824.107	1317453.071	2	0.029411765
544	1068504.107	1071144.107	1318773.071	1316133.071	1069824.107	1317453.071	2	0.029411765
545	1071144.107	1073784.107	1318773.071	1316133.071	1072464.107	1317453.071	3	0.044117647
545	1071144.107	1073784.107	1318773.071	1316133.071	1072464.107	1317453.071	3	0.044117647
545	1071144.107	1073784.107	1318773.071	1316133.071	1072464.107	1317453.071	3	0.044117647
546	1073784.107	1076424.107	1318773.071	1316133.071	1075104.107	1317453.071	3	0.044117647
546	1073784.107	1076424.107	1318773.071	1316133.071	1075104.107	1317453.071	3	0.044117647
546	1073784.107	1076424.107	1318773.071	1316133.071	1075104.107	1317453.071	3	0.044117647
547	1076424.107	1079064.107	1318773.071	1316133.071	1077744.107	1317453.071	2	0.029411765
547	1076424.107	1079064.107	1318773.071	1316133.071	1077744.107	1317453.071	2	0.029411765
548	1079064.107	1081704.107	1318773.071	1316133.071	1080384.107	1317453.071	2	0.029411765
548	1079064.107	1081704.107	1318773.071	1316133.071	1080384.107	1317453.071	2	0.029411765
549	1081704.107	1084344.107	1318773.071	1316133.071	1083024.107	1317453.071	2	0.029411765
549	1081704.107	1084344.107	1318773.071	1316133.071	1083024.107	1317453.071	2	0.029411765
550	1084344.107	1086984.107	1318773.071	1316133.071	1085664.107	1317453.071	2	0.029411765
550	1084344.107	1086984.107	1318773.071	1316133.071	1085664.107	1317453.071	2	0.029411765
551	1086984.107	1089624.107	1318773.071	1316133.071	1088304.107	1317453.071	1	0.014705882
552	1089624.107	1092264.107	1318773.071	1316133.071	1090944.107	1317453.071	1	0.014705882
553	1092264.107	1094904.107	1318773.071	1316133.071	1093584.107	1317453.071	1	0.014705882
554	1094904.107	1097544.107	1318773.071	1316133.071	1096224.107	1317453.071	1	0.014705882
555	1097544.107	1100184.107	1318773.071	1316133.071	1098864.107	1317453.071	1	0.014705882
556	1100184.107	1102824.107	1318773.071	1316133.071	1101504.107	1317453.071	1	0.014705882
557	999864.1075	1002504.107	1316133.071	1313493.071	1001184.107	1314813.071	0	0
558	1002504.107	1005144.107	1316133.071	1313493.071	1003824.107	1314813.071	1	0.014705882
559	1005144.107	1007784.107	1316133.071	1313493.071	1006464.107	1314813.071	2	0.029411765
559	1005144.107	1007784.107	1316133.071	1313493.071	1006464.107	1314813.071	2	0.029411765
560	1007784.107	1010424.107	1316133.071	1313493.071	1009104.107	1314813.071	2	0.029411765
560	1007784.107	1010424.107	1316133.071	1313493.071	1009104.107	1314813.071	2	0.029411765
561	1010424.107	1013064.107	1316133.071	1313493.071	1011744.107	1314813.071	2	0.029411765
561	1010424.107	1013064.107	1316133.071	1313493.071	1011744.107	1314813.071	2	0.029411765
562	1013064.107	1015704.107	1316133.071	1313493.071	1014384.107	1314813.071	2	0.029411765
562	1013064.107	1015704.107	1316133.071	1313493.071	1014384.107	1314813.071	2	0.029411765
563	1015704.107	1018344.107	1316133.071	1313493.071	1017024.107	1314813.071	2	0.029411765
563	1015704.107	1018344.107	1316133.071	1313493.071	1017024.107	1314813.071	2	0.029411765
564	1018344.107	1020984.107	1316133.071	1313493.071	1019664.107	1314813.071	2	0.029411765
564	1018344.107	1020984.107	1316133.071	1313493.071	1019664.107	1314813.071	2	0.029411765
565	1020984.107	1023624.107	1316133.071	1313493.071	1022304.107	1314813.071	2	0.029411765
565	1020984.107	1023624.107	1316133.071	1313493.071	1022304.107	1314813.071	2	0.029411765
566	1023624.107	1026264.107	1316133.071	1313493.071	1024944.107	1314813.071	2	0.029411765
566	1023624.107	1026264.107	1316133.071	1313493.071	1024944.107	1314813.071	2	0.029411765
567	1026264.107	1028904.107	1316133.071	1313493.071	1027584.107	1314813.071	2	0.029411765
567	1026264.107	1028904.107	1316133.071	1313493.071	1027584.107	1314813.071	2	0.029411765
568	1028904.107	1031544.107	1316133.071	1313493.071	1030224.107	1314813.071	2	0.029411765
568	1028904.107	1031544.107	1316133.071	1313493.071	1030224.107	1314813.071	2	0.029411765
569	1031544.107	1034184.107	1316133.071	1313493.071	1032864.107	1314813.071	2	0.029411765
569	1031544.107	1034184.107	1316133.071	1313493.071	1032864.107	1314813.071	2	0.029411765
570	1034184.107	1036824.107	1316133.071	1313493.071	1035504.107	1314813.071	2	0.029411765
570	1034184.107	1036824.107	1316133.071	1313493.071	1035504.107	1314813.071	2	0.029411765
571	1036824.107	1039464.107	1316133.071	1313493.071	1038144.107	1314813.071	2	0.029411765
571	1036824.107	1039464.107	1316133.071	1313493.071	1038144.107	1314813.071	2	0.029411765
572	1039464.107	1042104.107	1316133.071	1313493.071	1040784.107	1314813.071	2	0.029411765
572	1039464.107	1042104.107	1316133.071	1313493.071	1040784.107	1314813.071	2	0.029411765
573	1042104.107	1044744.107	1316133.071	1313493.071	1043424.107	1314813.071	2	0.029411765
573	1042104.107	1044744.107	1316133.071	1313493.071	1043424.107	1314813.071	2	0.029411765
574	1044744.107	1047384.107	1316133.071	1313493.071	1046064.107	1314813.071	2	0.029411765
574	1044744.107	1047384.107	1316133.071	1313493.071	1046064.107	1314813.071	2	0.029411765
575	1047384.107	1050024.107	1316133.071	1313493.071	1048704.107	1314813.071	2	0.029411765
575	1047384.107	1050024.107	1316133.071	1313493.071	1048704.107	1314813.071	2	0.029411765
576	1050024.107	1052664.107	1316133.071	1313493.071	1051344.107	1314813.071	2	0.029411765
576	1050024.107	1052664.107	1316133.071	1313493.071	1051344.107	1314813.071	2	0.029411765
577	1052664.107	1055304.107	1316133.071	1313493.071	1053984.107	1314813.071	2	0.029411765
577	1052664.107	1055304.107	1316133.071	1313493.071	1053984.107	1314813.071	2	0.029411765
578	1055304.107	1057944.107	1316133.071	1313493.071	1056624.107	1314813.071	2	0.029411765
578	1055304.107	1057944.107	1316133.071	1313493.071	1056624.107	1314813.071	2	0.029411765
579	1057944.107	1060584.107	1316133.071	1313493.071	1059264.107	1314813.071	2	0.029411765
579	1057944.107	1060584.107	1316133.071	1313493.071	1059264.107	1314813.071	2	0.029411765
580	1060584.107	1063224.107	1316133.071	1313493.071	1061904.107	1314813.071	2	0.029411765
580	1060584.107	1063224.107	1316133.071	1313493.071	1061904.107	1314813.071	2	0.029411765
581	1063224.107	1065864.107	1316133.071	1313493.071	1064544.107	1314813.071	2	0.029411765
581	1063224.107	1065864.107	1316133.071	1313493.071	1064544.107	1314813.071	2	0.029411765
582	1065864.107	1068504.107	1316133.071	1313493.071	1067184.107	1314813.071	2	0.029411765
582	1065864.107	1068504.107	1316133.071	1313493.071	1067184.107	1314813.071	2	0.029411765
583	1068504.107	1071144.107	1316133.071	1313493.071	1069824.107	1314813.071	2	0.029411765
583	1068504.107	1071144.107	1316133.071	1313493.071	1069824.107	1314813.071	2	0.029411765
584	1071144.107	1073784.107	1316133.071	1313493.071	1072464.107	1314813.071	3	0.044117647
584	1071144.107	1073784.107	1316133.071	1313493.071	1072464.107	1314813.071	3	0.044117647
584	1071144.107	1073784.107	1316133.071	1313493.071	1072464.107	1314813.071	3	0.044117647
585	1073784.107	1076424.107	1316133.071	1313493.071	1075104.107	1314813.071	3	0.044117647
585	1073784.107	1076424.107	1316133.071	1313493.071	1075104.107	1314813.071	3	0.044117647
585	1073784.107	1076424.107	1316133.071	1313493.071	1075104.107	1314813.071	3	0.044117647
586	1076424.107	1079064.107	1316133.071	1313493.071	1077744.107	1314813.071	3	0.044117647
586	1076424.107	1079064.107	1316133.071	1313493.071	1077744.107	1314813.071	3	0.044117647
586	1076424.107	1079064.107	1316133.071	1313493.071	1077744.107	1314813.071	3	0.044117647
587	1079064.107	1081704.107	1316133.071	1313493.071	1080384.107	1314813.071	2	0.029411765
587	1079064.107	1081704.107	1316133.071	1313493.071	1080384.107	1314813.071	2	0.029411765
588	1081704.107	1084344.107	1316133.071	1313493.071	1083024.107	1314813.071	2	0.029411765
588	1081704.107	1084344.107	1316133.071	1313493.071	1083024.107	1314813.071	2	0.029411765
589	1084344.107	1086984.107	1316133.071	1313493.071	1085664.107	1314813.071	2	0.029411765
589	1084344.107	1086984.107	1316133.071	1313493.071	1085664.107	1314813.071	2	0.029411765
590	1086984.107	1089624.107	1316133.071	1313493.071	1088304.107	1314813.071	1	0.014705882
591	1089624.107	1092264.107	1316133.071	1313493.071	1090944.107	1314813.071	1	0.014705882
592	1092264.107	1094904.107	1316133.071	1313493.071	1093584.107	1314813.071	1	0.014705882
593	1094904.107	1097544.107	1316133.071	1313493.071	1096224.107	1314813.071	1	0.014705882
594	1097544.107	1100184.107	1316133.071	1313493.071	1098864.107	1314813.071	1	0.014705882
595	1002504.107	1005144.107	1313493.071	1310853.071	1003824.107	1312173.071	0	0
596	1005144.107	1007784.107	1313493.071	1310853.071	1006464.107	1312173.071	0	0
597	1007784.107	1010424.107	1313493.071	1310853.071	1009104.107	1312173.071	1	0.014705882
598	1010424.107	1013064.107	1313493.071	1310853.071	1011744.107	1312173.071	2	0.029411765
598	1010424.107	1013064.107	1313493.071	1310853.071	1011744.107	1312173.071	2	0.029411765
599	1013064.107	1015704.107	1313493.071	1310853.071	1014384.107	1312173.071	2	0.029411765
599	1013064.107	1015704.107	1313493.071	1310853.071	1014384.107	1312173.071	2	0.029411765
600	1015704.107	1018344.107	1313493.071	1310853.071	1017024.107	1312173.071	2	0.029411765
600	1015704.107	1018344.107	1313493.071	1310853.071	1017024.107	1312173.071	2	0.029411765
601	1018344.107	1020984.107	1313493.071	1310853.071	1019664.107	1312173.071	2	0.029411765
601	1018344.107	1020984.107	1313493.071	1310853.071	1019664.107	1312173.071	2	0.029411765
602	1020984.107	1023624.107	1313493.071	1310853.071	1022304.107	1312173.071	2	0.029411765
602	1020984.107	1023624.107	1313493.071	1310853.071	1022304.107	1312173.071	2	0.029411765
603	1023624.107	1026264.107	1313493.071	1310853.071	1024944.107	1312173.071	2	0.029411765
603	1023624.107	1026264.107	1313493.071	1310853.071	1024944.107	1312173.071	2	0.029411765
604	1026264.107	1028904.107	1313493.071	1310853.071	1027584.107	1312173.071	2	0.029411765
604	1026264.107	1028904.107	1313493.071	1310853.071	1027584.107	1312173.071	2	0.029411765
605	1028904.107	1031544.107	1313493.071	1310853.071	1030224.107	1312173.071	2	0.029411765
605	1028904.107	1031544.107	1313493.071	1310853.071	1030224.107	1312173.071	2	0.029411765
606	1031544.107	1034184.107	1313493.071	1310853.071	1032864.107	1312173.071	2	0.029411765
606	1031544.107	1034184.107	1313493.071	1310853.071	1032864.107	1312173.071	2	0.029411765
607	1034184.107	1036824.107	1313493.071	1310853.071	1035504.107	1312173.071	2	0.029411765
607	1034184.107	1036824.107	1313493.071	1310853.071	1035504.107	1312173.071	2	0.029411765
608	1036824.107	1039464.107	1313493.071	1310853.071	1038144.107	1312173.071	2	0.029411765
608	1036824.107	1039464.107	1313493.071	1310853.071	1038144.107	1312173.071	2	0.029411765
609	1039464.107	1042104.107	1313493.071	1310853.071	1040784.107	1312173.071	2	0.029411765
609	1039464.107	1042104.107	1313493.071	1310853.071	1040784.107	1312173.071	2	0.029411765
610	1042104.107	1044744.107	1313493.071	1310853.071	1043424.107	1312173.071	2	0.029411765
610	1042104.107	1044744.107	1313493.071	1310853.071	1043424.107	1312173.071	2	0.029411765
611	1044744.107	1047384.107	1313493.071	1310853.071	1046064.107	1312173.071	2	0.029411765
611	1044744.107	1047384.107	1313493.071	1310853.071	1046064.107	1312173.071	2	0.029411765
612	1047384.107	1050024.107	1313493.071	1310853.071	1048704.107	1312173.071	2	0.029411765
612	1047384.107	1050024.107	1313493.071	1310853.071	1048704.107	1312173.071	2	0.029411765
613	1050024.107	1052664.107	1313493.071	1310853.071	1051344.107	1312173.071	2	0.029411765
613	1050024.107	1052664.107	1313493.071	1310853.071	1051344.107	1312173.071	2	0.029411765
614	1052664.107	1055304.107	1313493.071	1310853.071	1053984.107	1312173.071	2	0.029411765
614	1052664.107	1055304.107	1313493.071	1310853.071	1053984.107	1312173.071	2	0.029411765
615	1055304.107	1057944.107	1313493.071	1310853.071	1056624.107	1312173.071	2	0.029411765
615	1055304.107	1057944.107	1313493.071	1310853.071	1056624.107	1312173.071	2	0.029411765
616	1057944.107	1060584.107	1313493.071	1310853.071	1059264.107	1312173.071	2	0.029411765
616	1057944.107	1060584.107	1313493.071	1310853.071	1059264.107	1312173.071	2	0.029411765
617	1060584.107	1063224.107	1313493.071	1310853.071	1061904.107	1312173.071	2	0.029411765
617	1060584.107	1063224.107	1313493.071	1310853.071	1061904.107	1312173.071	2	0.029411765
618	1063224.107	1065864.107	1313493.071	1310853.071	1064544.107	1312173.071	2	0.029411765
618	1063224.107	1065864.107	1313493.071	1310853.071	1064544.107	1312173.071	2	0.029411765
619	1065864.107	1068504.107	1313493.071	1310853.071	1067184.107	1312173.071	2	0.029411765
619	1065864.107	1068504.107	1313493.071	1310853.071	1067184.107	1312173.071	2	0.029411765
620	1068504.107	1071144.107	1313493.071	1310853.071	1069824.107	1312173.071	2	0.029411765
620	1068504.107	1071144.107	1313493.071	1310853.071	1069824.107	1312173.071	2	0.029411765
621	1071144.107	1073784.107	1313493.071	1310853.071	1072464.107	1312173.071	2	0.029411765
621	1071144.107	1073784.107	1313493.071	1310853.071	1072464.107	1312173.071	2	0.029411765
622	1073784.107	1076424.107	1313493.071	1310853.071	1075104.107	1312173.071	3	0.044117647
622	1073784.107	1076424.107	1313493.071	1310853.071	1075104.107	1312173.071	3	0.044117647
622	1073784.107	1076424.107	1313493.071	1310853.071	1075104.107	1312173.071	3	0.044117647
623	1076424.107	1079064.107	1313493.071	1310853.071	1077744.107	1312173.071	3	0.044117647
623	1076424.107	1079064.107	1313493.071	1310853.071	1077744.107	1312173.071	3	0.044117647
623	1076424.107	1079064.107	1313493.071	1310853.071	1077744.107	1312173.071	3	0.044117647
624	1079064.107	1081704.107	1313493.071	1310853.071	1080384.107	1312173.071	2	0.029411765
624	1079064.107	1081704.107	1313493.071	1310853.071	1080384.107	1312173.071	2	0.029411765
625	1081704.107	1084344.107	1313493.071	1310853.071	1083024.107	1312173.071	2	0.029411765
625	1081704.107	1084344.107	1313493.071	1310853.071	1083024.107	1312173.071	2	0.029411765
626	1084344.107	1086984.107	1313493.071	1310853.071	1085664.107	1312173.071	2	0.029411765
626	1084344.107	1086984.107	1313493.071	1310853.071	1085664.107	1312173.071	2	0.029411765
627	1086984.107	1089624.107	1313493.071	1310853.071	1088304.107	1312173.071	2	0.029411765
627	1086984.107	1089624.107	1313493.071	1310853.071	1088304.107	1312173.071	2	0.029411765
628	1089624.107	1092264.107	1313493.071	1310853.071	1090944.107	1312173.071	1	0.014705882
629	1092264.107	1094904.107	1313493.071	1310853.071	1093584.107	1312173.071	1	0.014705882
630	1094904.107	1097544.107	1313493.071	1310853.071	1096224.107	1312173.071	1	0.014705882
631	1097544.107	1100184.107	1313493.071	1310853.071	1098864.107	1312173.071	1	0.014705882
632	1005144.107	1007784.107	1310853.071	1308213.071	1006464.107	1309533.071	0	0
633	1007784.107	1010424.107	1310853.071	1308213.071	1009104.107	1309533.071	0	0
634	1010424.107	1013064.107	1310853.071	1308213.071	1011744.107	1309533.071	1	0.014705882
635	1013064.107	1015704.107	1310853.071	1308213.071	1014384.107	1309533.071	2	0.029411765
635	1013064.107	1015704.107	1310853.071	1308213.071	1014384.107	1309533.071	2	0.029411765
636	1015704.107	1018344.107	1310853.071	1308213.071	1017024.107	1309533.071	2	0.029411765
636	1015704.107	1018344.107	1310853.071	1308213.071	1017024.107	1309533.071	2	0.029411765
637	1018344.107	1020984.107	1310853.071	1308213.071	1019664.107	1309533.071	2	0.029411765
637	1018344.107	1020984.107	1310853.071	1308213.071	1019664.107	1309533.071	2	0.029411765
638	1020984.107	1023624.107	1310853.071	1308213.071	1022304.107	1309533.071	2	0.029411765
638	1020984.107	1023624.107	1310853.071	1308213.071	1022304.107	1309533.071	2	0.029411765
639	1023624.107	1026264.107	1310853.071	1308213.071	1024944.107	1309533.071	2	0.029411765
639	1023624.107	1026264.107	1310853.071	1308213.071	1024944.107	1309533.071	2	0.029411765
640	1026264.107	1028904.107	1310853.071	1308213.071	1027584.107	1309533.071	2	0.029411765
640	1026264.107	1028904.107	1310853.071	1308213.071	1027584.107	1309533.071	2	0.029411765
641	1028904.107	1031544.107	1310853.071	1308213.071	1030224.107	1309533.071	2	0.029411765
641	1028904.107	1031544.107	1310853.071	1308213.071	1030224.107	1309533.071	2	0.029411765
642	1031544.107	1034184.107	1310853.071	1308213.071	1032864.107	1309533.071	2	0.029411765
642	1031544.107	1034184.107	1310853.071	1308213.071	1032864.107	1309533.071	2	0.029411765
643	1034184.107	1036824.107	1310853.071	1308213.071	1035504.107	1309533.071	2	0.029411765
643	1034184.107	1036824.107	1310853.071	1308213.071	1035504.107	1309533.071	2	0.029411765
644	1036824.107	1039464.107	1310853.071	1308213.071	1038144.107	1309533.071	2	0.029411765
644	1036824.107	1039464.107	1310853.071	1308213.071	1038144.107	1309533.071	2	0.029411765
645	1039464.107	1042104.107	1310853.071	1308213.071	1040784.107	1309533.071	2	0.029411765
645	1039464.107	1042104.107	1310853.071	1308213.071	1040784.107	1309533.071	2	0.029411765
646	1042104.107	1044744.107	1310853.071	1308213.071	1043424.107	1309533.071	2	0.029411765
646	1042104.107	1044744.107	1310853.071	1308213.071	1043424.107	1309533.071	2	0.029411765
647	1044744.107	1047384.107	1310853.071	1308213.071	1046064.107	1309533.071	2	0.029411765
647	1044744.107	1047384.107	1310853.071	1308213.071	1046064.107	1309533.071	2	0.029411765
648	1047384.107	1050024.107	1310853.071	1308213.071	1048704.107	1309533.071	2	0.029411765
648	1047384.107	1050024.107	1310853.071	1308213.071	1048704.107	1309533.071	2	0.029411765
649	1050024.107	1052664.107	1310853.071	1308213.071	1051344.107	1309533.071	2	0.029411765
649	1050024.107	1052664.107	1310853.071	1308213.071	1051344.107	1309533.071	2	0.029411765
650	1052664.107	1055304.107	1310853.071	1308213.071	1053984.107	1309533.071	2	0.029411765
650	1052664.107	1055304.107	1310853.071	1308213.071	1053984.107	1309533.071	2	0.029411765
651	1055304.107	1057944.107	1310853.071	1308213.071	1056624.107	1309533.071	2	0.029411765
651	1055304.107	1057944.107	1310853.071	1308213.071	1056624.107	1309533.071	2	0.029411765
652	1057944.107	1060584.107	1310853.071	1308213.071	1059264.107	1309533.071	2	0.029411765
652	1057944.107	1060584.107	1310853.071	1308213.071	1059264.107	1309533.071	2	0.029411765
653	1060584.107	1063224.107	1310853.071	1308213.071	1061904.107	1309533.071	2	0.029411765
653	1060584.107	1063224.107	1310853.071	1308213.071	1061904.107	1309533.071	2	0.029411765
654	1063224.107	1065864.107	1310853.071	1308213.071	1064544.107	1309533.071	2	0.029411765
654	1063224.107	1065864.107	1310853.071	1308213.071	1064544.107	1309533.071	2	0.029411765
655	1065864.107	1068504.107	1310853.071	1308213.071	1067184.107	1309533.071	2	0.029411765
655	1065864.107	1068504.107	1310853.071	1308213.071	1067184.107	1309533.071	2	0.029411765
656	1068504.107	1071144.107	1310853.071	1308213.071	1069824.107	1309533.071	3	0.044117647
656	1068504.107	1071144.107	1310853.071	1308213.071	1069824.107	1309533.071	3	0.044117647
656	1068504.107	1071144.107	1310853.071	1308213.071	1069824.107	1309533.071	3	0.044117647
657	1071144.107	1073784.107	1310853.071	1308213.071	1072464.107	1309533.071	3	0.044117647
657	1071144.107	1073784.107	1310853.071	1308213.071	1072464.107	1309533.071	3	0.044117647
657	1071144.107	1073784.107	1310853.071	1308213.071	1072464.107	1309533.071	3	0.044117647
658	1073784.107	1076424.107	1310853.071	1308213.071	1075104.107	1309533.071	3	0.044117647
658	1073784.107	1076424.107	1310853.071	1308213.071	1075104.107	1309533.071	3	0.044117647
658	1073784.107	1076424.107	1310853.071	1308213.071	1075104.107	1309533.071	3	0.044117647
659	1076424.107	1079064.107	1310853.071	1308213.071	1077744.107	1309533.071	3	0.044117647
659	1076424.107	1079064.107	1310853.071	1308213.071	1077744.107	1309533.071	3	0.044117647
659	1076424.107	1079064.107	1310853.071	1308213.071	1077744.107	1309533.071	3	0.044117647
660	1079064.107	1081704.107	1310853.071	1308213.071	1080384.107	1309533.071	3	0.044117647
660	1079064.107	1081704.107	1310853.071	1308213.071	1080384.107	1309533.071	3	0.044117647
660	1079064.107	1081704.107	1310853.071	1308213.071	1080384.107	1309533.071	3	0.044117647
661	1081704.107	1084344.107	1310853.071	1308213.071	1083024.107	1309533.071	2	0.029411765
661	1081704.107	1084344.107	1310853.071	1308213.071	1083024.107	1309533.071	2	0.029411765
662	1084344.107	1086984.107	1310853.071	1308213.071	1085664.107	1309533.071	2	0.029411765
662	1084344.107	1086984.107	1310853.071	1308213.071	1085664.107	1309533.071	2	0.029411765
663	1086984.107	1089624.107	1310853.071	1308213.071	1088304.107	1309533.071	2	0.029411765
663	1086984.107	1089624.107	1310853.071	1308213.071	1088304.107	1309533.071	2	0.029411765
664	1089624.107	1092264.107	1310853.071	1308213.071	1090944.107	1309533.071	1	0.014705882
665	1092264.107	1094904.107	1310853.071	1308213.071	1093584.107	1309533.071	1	0.014705882
666	1007784.107	1010424.107	1308213.071	1305573.071	1009104.107	1306893.071	0	0
667	1010424.107	1013064.107	1308213.071	1305573.071	1011744.107	1306893.071	0	0
668	1013064.107	1015704.107	1308213.071	1305573.071	1014384.107	1306893.071	1	0.014705882
669	1015704.107	1018344.107	1308213.071	1305573.071	1017024.107	1306893.071	2	0.029411765
669	1015704.107	1018344.107	1308213.071	1305573.071	1017024.107	1306893.071	2	0.029411765
670	1018344.107	1020984.107	1308213.071	1305573.071	1019664.107	1306893.071	2	0.029411765
670	1018344.107	1020984.107	1308213.071	1305573.071	1019664.107	1306893.071	2	0.029411765
671	1020984.107	1023624.107	1308213.071	1305573.071	1022304.107	1306893.071	2	0.029411765
671	1020984.107	1023624.107	1308213.071	1305573.071	1022304.107	1306893.071	2	0.029411765
672	1023624.107	1026264.107	1308213.071	1305573.071	1024944.107	1306893.071	2	0.029411765
672	1023624.107	1026264.107	1308213.071	1305573.071	1024944.107	1306893.071	2	0.029411765
673	1026264.107	1028904.107	1308213.071	1305573.071	1027584.107	1306893.071	2	0.029411765
673	1026264.107	1028904.107	1308213.071	1305573.071	1027584.107	1306893.071	2	0.029411765
674	1028904.107	1031544.107	1308213.071	1305573.071	1030224.107	1306893.071	2	0.029411765
674	1028904.107	1031544.107	1308213.071	1305573.071	1030224.107	1306893.071	2	0.029411765
675	1031544.107	1034184.107	1308213.071	1305573.071	1032864.107	1306893.071	2	0.029411765
675	1031544.107	1034184.107	1308213.071	1305573.071	1032864.107	1306893.071	2	0.029411765
676	1034184.107	1036824.107	1308213.071	1305573.071	1035504.107	1306893.071	2	0.029411765
676	1034184.107	1036824.107	1308213.071	1305573.071	1035504.107	1306893.071	2	0.029411765
677	1036824.107	1039464.107	1308213.071	1305573.071	1038144.107	1306893.071	2	0.029411765
677	1036824.107	1039464.107	1308213.071	1305573.071	1038144.107	1306893.071	2	0.029411765
678	1039464.107	1042104.107	1308213.071	1305573.071	1040784.107	1306893.071	2	0.029411765
678	1039464.107	1042104.107	1308213.071	1305573.071	1040784.107	1306893.071	2	0.029411765
679	1042104.107	1044744.107	1308213.071	1305573.071	1043424.107	1306893.071	2	0.029411765
679	1042104.107	1044744.107	1308213.071	1305573.071	1043424.107	1306893.071	2	0.029411765
680	1044744.107	1047384.107	1308213.071	1305573.071	1046064.107	1306893.071	2	0.029411765
680	1044744.107	1047384.107	1308213.071	1305573.071	1046064.107	1306893.071	2	0.029411765
681	1047384.107	1050024.107	1308213.071	1305573.071	1048704.107	1306893.071	2	0.029411765
681	1047384.107	1050024.107	1308213.071	1305573.071	1048704.107	1306893.071	2	0.029411765
682	1050024.107	1052664.107	1308213.071	1305573.071	1051344.107	1306893.071	2	0.029411765
682	1050024.107	1052664.107	1308213.071	1305573.071	1051344.107	1306893.071	2	0.029411765
683	1052664.107	1055304.107	1308213.071	1305573.071	1053984.107	1306893.071	2	0.029411765
683	1052664.107	1055304.107	1308213.071	1305573.071	1053984.107	1306893.071	2	0.029411765
684	1055304.107	1057944.107	1308213.071	1305573.071	1056624.107	1306893.071	2	0.029411765
684	1055304.107	1057944.107	1308213.071	1305573.071	1056624.107	1306893.071	2	0.029411765
685	1057944.107	1060584.107	1308213.071	1305573.071	1059264.107	1306893.071	2	0.029411765
685	1057944.107	1060584.107	1308213.071	1305573.071	1059264.107	1306893.071	2	0.029411765
686	1060584.107	1063224.107	1308213.071	1305573.071	1061904.107	1306893.071	2	0.029411765
686	1060584.107	1063224.107	1308213.071	1305573.071	1061904.107	1306893.071	2	0.029411765
687	1063224.107	1065864.107	1308213.071	1305573.071	1064544.107	1306893.071	2	0.029411765
687	1063224.107	1065864.107	1308213.071	1305573.071	1064544.107	1306893.071	2	0.029411765
688	1065864.107	1068504.107	1308213.071	1305573.071	1067184.107	1306893.071	3	0.044117647
688	1065864.107	1068504.107	1308213.071	1305573.071	1067184.107	1306893.071	3	0.044117647
688	1065864.107	1068504.107	1308213.071	1305573.071	1067184.107	1306893.071	3	0.044117647
689	1068504.107	1071144.107	1308213.071	1305573.071	1069824.107	1306893.071	3	0.044117647
689	1068504.107	1071144.107	1308213.071	1305573.071	1069824.107	1306893.071	3	0.044117647
689	1068504.107	1071144.107	1308213.071	1305573.071	1069824.107	1306893.071	3	0.044117647
690	1071144.107	1073784.107	1308213.071	1305573.071	1072464.107	1306893.071	3	0.044117647
690	1071144.107	1073784.107	1308213.071	1305573.071	1072464.107	1306893.071	3	0.044117647
690	1071144.107	1073784.107	1308213.071	1305573.071	1072464.107	1306893.071	3	0.044117647
691	1073784.107	1076424.107	1308213.071	1305573.071	1075104.107	1306893.071	2	0.029411765
691	1073784.107	1076424.107	1308213.071	1305573.071	1075104.107	1306893.071	2	0.029411765
692	1076424.107	1079064.107	1308213.071	1305573.071	1077744.107	1306893.071	3	0.044117647
692	1076424.107	1079064.107	1308213.071	1305573.071	1077744.107	1306893.071	3	0.044117647
692	1076424.107	1079064.107	1308213.071	1305573.071	1077744.107	1306893.071	3	0.044117647
693	1079064.107	1081704.107	1308213.071	1305573.071	1080384.107	1306893.071	3	0.044117647
693	1079064.107	1081704.107	1308213.071	1305573.071	1080384.107	1306893.071	3	0.044117647
693	1079064.107	1081704.107	1308213.071	1305573.071	1080384.107	1306893.071	3	0.044117647
694	1081704.107	1084344.107	1308213.071	1305573.071	1083024.107	1306893.071	2	0.029411765
694	1081704.107	1084344.107	1308213.071	1305573.071	1083024.107	1306893.071	2	0.029411765
695	1084344.107	1086984.107	1308213.071	1305573.071	1085664.107	1306893.071	2	0.029411765
695	1084344.107	1086984.107	1308213.071	1305573.071	1085664.107	1306893.071	2	0.029411765
696	1086984.107	1089624.107	1308213.071	1305573.071	1088304.107	1306893.071	2	0.029411765
696	1086984.107	1089624.107	1308213.071	1305573.071	1088304.107	1306893.071	2	0.029411765
697	1089624.107	1092264.107	1308213.071	1305573.071	1090944.107	1306893.071	1	0.014705882
698	1013064.107	1015704.107	1305573.071	1302933.071	1014384.107	1304253.071	0	0
699	1015704.107	1018344.107	1305573.071	1302933.071	1017024.107	1304253.071	1	0.014705882
700	1018344.107	1020984.107	1305573.071	1302933.071	1019664.107	1304253.071	2	0.029411765
700	1018344.107	1020984.107	1305573.071	1302933.071	1019664.107	1304253.071	2	0.029411765
701	1020984.107	1023624.107	1305573.071	1302933.071	1022304.107	1304253.071	2	0.029411765
701	1020984.107	1023624.107	1305573.071	1302933.071	1022304.107	1304253.071	2	0.029411765
702	1023624.107	1026264.107	1305573.071	1302933.071	1024944.107	1304253.071	2	0.029411765
702	1023624.107	1026264.107	1305573.071	1302933.071	1024944.107	1304253.071	2	0.029411765
703	1026264.107	1028904.107	1305573.071	1302933.071	1027584.107	1304253.071	2	0.029411765
703	1026264.107	1028904.107	1305573.071	1302933.071	1027584.107	1304253.071	2	0.029411765
704	1028904.107	1031544.107	1305573.071	1302933.071	1030224.107	1304253.071	2	0.029411765
704	1028904.107	1031544.107	1305573.071	1302933.071	1030224.107	1304253.071	2	0.029411765
705	1031544.107	1034184.107	1305573.071	1302933.071	1032864.107	1304253.071	2	0.029411765
705	1031544.107	1034184.107	1305573.071	1302933.071	1032864.107	1304253.071	2	0.029411765
706	1034184.107	1036824.107	1305573.071	1302933.071	1035504.107	1304253.071	2	0.029411765
706	1034184.107	1036824.107	1305573.071	1302933.071	1035504.107	1304253.071	2	0.029411765
707	1036824.107	1039464.107	1305573.071	1302933.071	1038144.107	1304253.071	2	0.029411765
707	1036824.107	1039464.107	1305573.071	1302933.071	1038144.107	1304253.071	2	0.029411765
708	1039464.107	1042104.107	1305573.071	1302933.071	1040784.107	1304253.071	2	0.029411765
708	1039464.107	1042104.107	1305573.071	1302933.071	1040784.107	1304253.071	2	0.029411765
709	1042104.107	1044744.107	1305573.071	1302933.071	1043424.107	1304253.071	2	0.029411765
709	1042104.107	1044744.107	1305573.071	1302933.071	1043424.107	1304253.071	2	0.029411765
710	1044744.107	1047384.107	1305573.071	1302933.071	1046064.107	1304253.071	2	0.029411765
710	1044744.107	1047384.107	1305573.071	1302933.071	1046064.107	1304253.071	2	0.029411765
711	1047384.107	1050024.107	1305573.071	1302933.071	1048704.107	1304253.071	2	0.029411765
711	1047384.107	1050024.107	1305573.071	1302933.071	1048704.107	1304253.071	2	0.029411765
712	1050024.107	1052664.107	1305573.071	1302933.071	1051344.107	1304253.071	2	0.029411765
712	1050024.107	1052664.107	1305573.071	1302933.071	1051344.107	1304253.071	2	0.029411765
713	1052664.107	1055304.107	1305573.071	1302933.071	1053984.107	1304253.071	2	0.029411765
713	1052664.107	1055304.107	1305573.071	1302933.071	1053984.107	1304253.071	2	0.029411765
714	1055304.107	1057944.107	1305573.071	1302933.071	1056624.107	1304253.071	2	0.029411765
714	1055304.107	1057944.107	1305573.071	1302933.071	1056624.107	1304253.071	2	0.029411765
715	1057944.107	1060584.107	1305573.071	1302933.071	1059264.107	1304253.071	2	0.029411765
715	1057944.107	1060584.107	1305573.071	1302933.071	1059264.107	1304253.071	2	0.029411765
716	1060584.107	1063224.107	1305573.071	1302933.071	1061904.107	1304253.071	2	0.029411765
716	1060584.107	1063224.107	1305573.071	1302933.071	1061904.107	1304253.071	2	0.029411765
717	1063224.107	1065864.107	1305573.071	1302933.071	1064544.107	1304253.071	2	0.029411765
717	1063224.107	1065864.107	1305573.071	1302933.071	1064544.107	1304253.071	2	0.029411765
718	1065864.107	1068504.107	1305573.071	1302933.071	1067184.107	1304253.071	3	0.044117647
718	1065864.107	1068504.107	1305573.071	1302933.071	1067184.107	1304253.071	3	0.044117647
718	1065864.107	1068504.107	1305573.071	1302933.071	1067184.107	1304253.071	3	0.044117647
719	1068504.107	1071144.107	1305573.071	1302933.071	1069824.107	1304253.071	3	0.044117647
719	1068504.107	1071144.107	1305573.071	1302933.071	1069824.107	1304253.071	3	0.044117647
719	1068504.107	1071144.107	1305573.071	1302933.071	1069824.107	1304253.071	3	0.044117647
720	1071144.107	1073784.107	1305573.071	1302933.071	1072464.107	1304253.071	2	0.029411765
720	1071144.107	1073784.107	1305573.071	1302933.071	1072464.107	1304253.071	2	0.029411765
721	1073784.107	1076424.107	1305573.071	1302933.071	1075104.107	1304253.071	2	0.029411765
721	1073784.107	1076424.107	1305573.071	1302933.071	1075104.107	1304253.071	2	0.029411765
722	1076424.107	1079064.107	1305573.071	1302933.071	1077744.107	1304253.071	3	0.044117647
722	1076424.107	1079064.107	1305573.071	1302933.071	1077744.107	1304253.071	3	0.044117647
722	1076424.107	1079064.107	1305573.071	1302933.071	1077744.107	1304253.071	3	0.044117647
723	1079064.107	1081704.107	1305573.071	1302933.071	1080384.107	1304253.071	3	0.044117647
723	1079064.107	1081704.107	1305573.071	1302933.071	1080384.107	1304253.071	3	0.044117647
723	1079064.107	1081704.107	1305573.071	1302933.071	1080384.107	1304253.071	3	0.044117647
724	1081704.107	1084344.107	1305573.071	1302933.071	1083024.107	1304253.071	3	0.044117647
724	1081704.107	1084344.107	1305573.071	1302933.071	1083024.107	1304253.071	3	0.044117647
724	1081704.107	1084344.107	1305573.071	1302933.071	1083024.107	1304253.071	3	0.044117647
725	1084344.107	1086984.107	1305573.071	1302933.071	1085664.107	1304253.071	2	0.029411765
725	1084344.107	1086984.107	1305573.071	1302933.071	1085664.107	1304253.071	2	0.029411765
726	1086984.107	1089624.107	1305573.071	1302933.071	1088304.107	1304253.071	2	0.029411765
726	1086984.107	1089624.107	1305573.071	1302933.071	1088304.107	1304253.071	2	0.029411765
727	1089624.107	1092264.107	1305573.071	1302933.071	1090944.107	1304253.071	1	0.014705882
728	1015704.107	1018344.107	1302933.071	1300293.071	1017024.107	1301613.071	0	0
729	1018344.107	1020984.107	1302933.071	1300293.071	1019664.107	1301613.071	0	0
730	1020984.107	1023624.107	1302933.071	1300293.071	1022304.107	1301613.071	2	0.029411765
730	1020984.107	1023624.107	1302933.071	1300293.071	1022304.107	1301613.071	2	0.029411765
731	1023624.107	1026264.107	1302933.071	1300293.071	1024944.107	1301613.071	2	0.029411765
731	1023624.107	1026264.107	1302933.071	1300293.071	1024944.107	1301613.071	2	0.029411765
732	1026264.107	1028904.107	1302933.071	1300293.071	1027584.107	1301613.071	2	0.029411765
732	1026264.107	1028904.107	1302933.071	1300293.071	1027584.107	1301613.071	2	0.029411765
733	1028904.107	1031544.107	1302933.071	1300293.071	1030224.107	1301613.071	2	0.029411765
733	1028904.107	1031544.107	1302933.071	1300293.071	1030224.107	1301613.071	2	0.029411765
734	1031544.107	1034184.107	1302933.071	1300293.071	1032864.107	1301613.071	2	0.029411765
734	1031544.107	1034184.107	1302933.071	1300293.071	1032864.107	1301613.071	2	0.029411765
735	1034184.107	1036824.107	1302933.071	1300293.071	1035504.107	1301613.071	2	0.029411765
735	1034184.107	1036824.107	1302933.071	1300293.071	1035504.107	1301613.071	2	0.029411765
736	1036824.107	1039464.107	1302933.071	1300293.071	1038144.107	1301613.071	2	0.029411765
736	1036824.107	1039464.107	1302933.071	1300293.071	1038144.107	1301613.071	2	0.029411765
737	1039464.107	1042104.107	1302933.071	1300293.071	1040784.107	1301613.071	2	0.029411765
737	1039464.107	1042104.107	1302933.071	1300293.071	1040784.107	1301613.071	2	0.029411765
738	1042104.107	1044744.107	1302933.071	1300293.071	1043424.107	1301613.071	2	0.029411765
738	1042104.107	1044744.107	1302933.071	1300293.071	1043424.107	1301613.071	2	0.029411765
739	1044744.107	1047384.107	1302933.071	1300293.071	1046064.107	1301613.071	2	0.029411765
739	1044744.107	1047384.107	1302933.071	1300293.071	1046064.107	1301613.071	2	0.029411765
740	1047384.107	1050024.107	1302933.071	1300293.071	1048704.107	1301613.071	2	0.029411765
740	1047384.107	1050024.107	1302933.071	1300293.071	1048704.107	1301613.071	2	0.029411765
741	1050024.107	1052664.107	1302933.071	1300293.071	1051344.107	1301613.071	2	0.029411765
741	1050024.107	1052664.107	1302933.071	1300293.071	1051344.107	1301613.071	2	0.029411765
742	1052664.107	1055304.107	1302933.071	1300293.071	1053984.107	1301613.071	2	0.029411765
742	1052664.107	1055304.107	1302933.071	1300293.071	1053984.107	1301613.071	2	0.029411765
743	1055304.107	1057944.107	1302933.071	1300293.071	1056624.107	1301613.071	2	0.029411765
743	1055304.107	1057944.107	1302933.071	1300293.071	1056624.107	1301613.071	2	0.029411765
744	1057944.107	1060584.107	1302933.071	1300293.071	1059264.107	1301613.071	2	0.029411765
744	1057944.107	1060584.107	1302933.071	1300293.071	1059264.107	1301613.071	2	0.029411765
745	1060584.107	1063224.107	1302933.071	1300293.071	1061904.107	1301613.071	2	0.029411765
745	1060584.107	1063224.107	1302933.071	1300293.071	1061904.107	1301613.071	2	0.029411765
746	1063224.107	1065864.107	1302933.071	1300293.071	1064544.107	1301613.071	2	0.029411765
746	1063224.107	1065864.107	1302933.071	1300293.071	1064544.107	1301613.071	2	0.029411765
747	1065864.107	1068504.107	1302933.071	1300293.071	1067184.107	1301613.071	3	0.044117647
747	1065864.107	1068504.107	1302933.071	1300293.071	1067184.107	1301613.071	3	0.044117647
747	1065864.107	1068504.107	1302933.071	1300293.071	1067184.107	1301613.071	3	0.044117647
748	1068504.107	1071144.107	1302933.071	1300293.071	1069824.107	1301613.071	3	0.044117647
748	1068504.107	1071144.107	1302933.071	1300293.071	1069824.107	1301613.071	3	0.044117647
748	1068504.107	1071144.107	1302933.071	1300293.071	1069824.107	1301613.071	3	0.044117647
749	1071144.107	1073784.107	1302933.071	1300293.071	1072464.107	1301613.071	2	0.029411765
749	1071144.107	1073784.107	1302933.071	1300293.071	1072464.107	1301613.071	2	0.029411765
750	1073784.107	1076424.107	1302933.071	1300293.071	1075104.107	1301613.071	2	0.029411765
750	1073784.107	1076424.107	1302933.071	1300293.071	1075104.107	1301613.071	2	0.029411765
751	1076424.107	1079064.107	1302933.071	1300293.071	1077744.107	1301613.071	2	0.029411765
751	1076424.107	1079064.107	1302933.071	1300293.071	1077744.107	1301613.071	2	0.029411765
752	1079064.107	1081704.107	1302933.071	1300293.071	1080384.107	1301613.071	3	0.044117647
752	1079064.107	1081704.107	1302933.071	1300293.071	1080384.107	1301613.071	3	0.044117647
752	1079064.107	1081704.107	1302933.071	1300293.071	1080384.107	1301613.071	3	0.044117647
753	1081704.107	1084344.107	1302933.071	1300293.071	1083024.107	1301613.071	3	0.044117647
753	1081704.107	1084344.107	1302933.071	1300293.071	1083024.107	1301613.071	3	0.044117647
753	1081704.107	1084344.107	1302933.071	1300293.071	1083024.107	1301613.071	3	0.044117647
754	1084344.107	1086984.107	1302933.071	1300293.071	1085664.107	1301613.071	2	0.029411765
754	1084344.107	1086984.107	1302933.071	1300293.071	1085664.107	1301613.071	2	0.029411765
755	1086984.107	1089624.107	1302933.071	1300293.071	1088304.107	1301613.071	2	0.029411765
755	1086984.107	1089624.107	1302933.071	1300293.071	1088304.107	1301613.071	2	0.029411765
756	1089624.107	1092264.107	1302933.071	1300293.071	1090944.107	1301613.071	2	0.029411765
756	1089624.107	1092264.107	1302933.071	1300293.071	1090944.107	1301613.071	2	0.029411765
757	1092264.107	1094904.107	1302933.071	1300293.071	1093584.107	1301613.071	2	0.029411765
757	1092264.107	1094904.107	1302933.071	1300293.071	1093584.107	1301613.071	2	0.029411765
758	1018344.107	1020984.107	1300293.071	1297653.071	1019664.107	1298973.071	0	0
759	1020984.107	1023624.107	1300293.071	1297653.071	1022304.107	1298973.071	1	0.014705882
760	1023624.107	1026264.107	1300293.071	1297653.071	1024944.107	1298973.071	2	0.029411765
760	1023624.107	1026264.107	1300293.071	1297653.071	1024944.107	1298973.071	2	0.029411765
761	1026264.107	1028904.107	1300293.071	1297653.071	1027584.107	1298973.071	2	0.029411765
761	1026264.107	1028904.107	1300293.071	1297653.071	1027584.107	1298973.071	2	0.029411765
762	1028904.107	1031544.107	1300293.071	1297653.071	1030224.107	1298973.071	2	0.029411765
762	1028904.107	1031544.107	1300293.071	1297653.071	1030224.107	1298973.071	2	0.029411765
763	1031544.107	1034184.107	1300293.071	1297653.071	1032864.107	1298973.071	2	0.029411765
763	1031544.107	1034184.107	1300293.071	1297653.071	1032864.107	1298973.071	2	0.029411765
764	1034184.107	1036824.107	1300293.071	1297653.071	1035504.107	1298973.071	2	0.029411765
764	1034184.107	1036824.107	1300293.071	1297653.071	1035504.107	1298973.071	2	0.029411765
765	1036824.107	1039464.107	1300293.071	1297653.071	1038144.107	1298973.071	2	0.029411765
765	1036824.107	1039464.107	1300293.071	1297653.071	1038144.107	1298973.071	2	0.029411765
766	1039464.107	1042104.107	1300293.071	1297653.071	1040784.107	1298973.071	2	0.029411765
766	1039464.107	1042104.107	1300293.071	1297653.071	1040784.107	1298973.071	2	0.029411765
767	1042104.107	1044744.107	1300293.071	1297653.071	1043424.107	1298973.071	2	0.029411765
767	1042104.107	1044744.107	1300293.071	1297653.071	1043424.107	1298973.071	2	0.029411765
768	1044744.107	1047384.107	1300293.071	1297653.071	1046064.107	1298973.071	2	0.029411765
768	1044744.107	1047384.107	1300293.071	1297653.071	1046064.107	1298973.071	2	0.029411765
769	1047384.107	1050024.107	1300293.071	1297653.071	1048704.107	1298973.071	2	0.029411765
769	1047384.107	1050024.107	1300293.071	1297653.071	1048704.107	1298973.071	2	0.029411765
770	1050024.107	1052664.107	1300293.071	1297653.071	1051344.107	1298973.071	2	0.029411765
770	1050024.107	1052664.107	1300293.071	1297653.071	1051344.107	1298973.071	2	0.029411765
771	1052664.107	1055304.107	1300293.071	1297653.071	1053984.107	1298973.071	2	0.029411765
771	1052664.107	1055304.107	1300293.071	1297653.071	1053984.107	1298973.071	2	0.029411765
772	1055304.107	1057944.107	1300293.071	1297653.071	1056624.107	1298973.071	2	0.029411765
772	1055304.107	1057944.107	1300293.071	1297653.071	1056624.107	1298973.071	2	0.029411765
773	1057944.107	1060584.107	1300293.071	1297653.071	1059264.107	1298973.071	2	0.029411765
773	1057944.107	1060584.107	1300293.071	1297653.071	1059264.107	1298973.071	2	0.029411765
774	1060584.107	1063224.107	1300293.071	1297653.071	1061904.107	1298973.071	2	0.029411765
774	1060584.107	1063224.107	1300293.071	1297653.071	1061904.107	1298973.071	2	0.029411765
775	1063224.107	1065864.107	1300293.071	1297653.071	1064544.107	1298973.071	2	0.029411765
775	1063224.107	1065864.107	1300293.071	1297653.071	1064544.107	1298973.071	2	0.029411765
776	1065864.107	1068504.107	1300293.071	1297653.071	1067184.107	1298973.071	2	0.029411765
776	1065864.107	1068504.107	1300293.071	1297653.071	1067184.107	1298973.071	2	0.029411765
777	1068504.107	1071144.107	1300293.071	1297653.071	1069824.107	1298973.071	2	0.029411765
777	1068504.107	1071144.107	1300293.071	1297653.071	1069824.107	1298973.071	2	0.029411765
778	1071144.107	1073784.107	1300293.071	1297653.071	1072464.107	1298973.071	2	0.029411765
778	1071144.107	1073784.107	1300293.071	1297653.071	1072464.107	1298973.071	2	0.029411765
779	1073784.107	1076424.107	1300293.071	1297653.071	1075104.107	1298973.071	2	0.029411765
779	1073784.107	1076424.107	1300293.071	1297653.071	1075104.107	1298973.071	2	0.029411765
780	1076424.107	1079064.107	1300293.071	1297653.071	1077744.107	1298973.071	2	0.029411765
780	1076424.107	1079064.107	1300293.071	1297653.071	1077744.107	1298973.071	2	0.029411765
781	1079064.107	1081704.107	1300293.071	1297653.071	1080384.107	1298973.071	3	0.044117647
781	1079064.107	1081704.107	1300293.071	1297653.071	1080384.107	1298973.071	3	0.044117647
781	1079064.107	1081704.107	1300293.071	1297653.071	1080384.107	1298973.071	3	0.044117647
782	1081704.107	1084344.107	1300293.071	1297653.071	1083024.107	1298973.071	3	0.044117647
782	1081704.107	1084344.107	1300293.071	1297653.071	1083024.107	1298973.071	3	0.044117647
782	1081704.107	1084344.107	1300293.071	1297653.071	1083024.107	1298973.071	3	0.044117647
783	1084344.107	1086984.107	1300293.071	1297653.071	1085664.107	1298973.071	3	0.044117647
783	1084344.107	1086984.107	1300293.071	1297653.071	1085664.107	1298973.071	3	0.044117647
783	1084344.107	1086984.107	1300293.071	1297653.071	1085664.107	1298973.071	3	0.044117647
784	1086984.107	1089624.107	1300293.071	1297653.071	1088304.107	1298973.071	3	0.044117647
784	1086984.107	1089624.107	1300293.071	1297653.071	1088304.107	1298973.071	3	0.044117647
784	1086984.107	1089624.107	1300293.071	1297653.071	1088304.107	1298973.071	3	0.044117647
785	1089624.107	1092264.107	1300293.071	1297653.071	1090944.107	1298973.071	4	0.058823529
785	1089624.107	1092264.107	1300293.071	1297653.071	1090944.107	1298973.071	4	0.058823529
785	1089624.107	1092264.107	1300293.071	1297653.071	1090944.107	1298973.071	4	0.058823529
785	1089624.107	1092264.107	1300293.071	1297653.071	1090944.107	1298973.071	4	0.058823529
786	1092264.107	1094904.107	1300293.071	1297653.071	1093584.107	1298973.071	4	0.058823529
786	1092264.107	1094904.107	1300293.071	1297653.071	1093584.107	1298973.071	4	0.058823529
786	1092264.107	1094904.107	1300293.071	1297653.071	1093584.107	1298973.071	4	0.058823529
786	1092264.107	1094904.107	1300293.071	1297653.071	1093584.107	1298973.071	4	0.058823529
787	1094904.107	1097544.107	1300293.071	1297653.071	1096224.107	1298973.071	2	0.029411765
787	1094904.107	1097544.107	1300293.071	1297653.071	1096224.107	1298973.071	2	0.029411765
788	1020984.107	1023624.107	1297653.071	1295013.071	1022304.107	1296333.071	0	0
789	1023624.107	1026264.107	1297653.071	1295013.071	1024944.107	1296333.071	1	0.014705882
790	1026264.107	1028904.107	1297653.071	1295013.071	1027584.107	1296333.071	2	0.029411765
790	1026264.107	1028904.107	1297653.071	1295013.071	1027584.107	1296333.071	2	0.029411765
791	1028904.107	1031544.107	1297653.071	1295013.071	1030224.107	1296333.071	2	0.029411765
791	1028904.107	1031544.107	1297653.071	1295013.071	1030224.107	1296333.071	2	0.029411765
792	1031544.107	1034184.107	1297653.071	1295013.071	1032864.107	1296333.071	2	0.029411765
792	1031544.107	1034184.107	1297653.071	1295013.071	1032864.107	1296333.071	2	0.029411765
793	1034184.107	1036824.107	1297653.071	1295013.071	1035504.107	1296333.071	2	0.029411765
793	1034184.107	1036824.107	1297653.071	1295013.071	1035504.107	1296333.071	2	0.029411765
794	1036824.107	1039464.107	1297653.071	1295013.071	1038144.107	1296333.071	2	0.029411765
794	1036824.107	1039464.107	1297653.071	1295013.071	1038144.107	1296333.071	2	0.029411765
795	1039464.107	1042104.107	1297653.071	1295013.071	1040784.107	1296333.071	2	0.029411765
795	1039464.107	1042104.107	1297653.071	1295013.071	1040784.107	1296333.071	2	0.029411765
796	1042104.107	1044744.107	1297653.071	1295013.071	1043424.107	1296333.071	2	0.029411765
796	1042104.107	1044744.107	1297653.071	1295013.071	1043424.107	1296333.071	2	0.029411765
797	1044744.107	1047384.107	1297653.071	1295013.071	1046064.107	1296333.071	2	0.029411765
797	1044744.107	1047384.107	1297653.071	1295013.071	1046064.107	1296333.071	2	0.029411765
798	1047384.107	1050024.107	1297653.071	1295013.071	1048704.107	1296333.071	2	0.029411765
798	1047384.107	1050024.107	1297653.071	1295013.071	1048704.107	1296333.071	2	0.029411765
799	1050024.107	1052664.107	1297653.071	1295013.071	1051344.107	1296333.071	2	0.029411765
799	1050024.107	1052664.107	1297653.071	1295013.071	1051344.107	1296333.071	2	0.029411765
800	1052664.107	1055304.107	1297653.071	1295013.071	1053984.107	1296333.071	2	0.029411765
800	1052664.107	1055304.107	1297653.071	1295013.071	1053984.107	1296333.071	2	0.029411765
801	1055304.107	1057944.107	1297653.071	1295013.071	1056624.107	1296333.071	2	0.029411765
801	1055304.107	1057944.107	1297653.071	1295013.071	1056624.107	1296333.071	2	0.029411765
802	1057944.107	1060584.107	1297653.071	1295013.071	1059264.107	1296333.071	2	0.029411765
802	1057944.107	1060584.107	1297653.071	1295013.071	1059264.107	1296333.071	2	0.029411765
803	1060584.107	1063224.107	1297653.071	1295013.071	1061904.107	1296333.071	2	0.029411765
803	1060584.107	1063224.107	1297653.071	1295013.071	1061904.107	1296333.071	2	0.029411765
804	1063224.107	1065864.107	1297653.071	1295013.071	1064544.107	1296333.071	2	0.029411765
804	1063224.107	1065864.107	1297653.071	1295013.071	1064544.107	1296333.071	2	0.029411765
805	1065864.107	1068504.107	1297653.071	1295013.071	1067184.107	1296333.071	2	0.029411765
805	1065864.107	1068504.107	1297653.071	1295013.071	1067184.107	1296333.071	2	0.029411765
806	1068504.107	1071144.107	1297653.071	1295013.071	1069824.107	1296333.071	2	0.029411765
806	1068504.107	1071144.107	1297653.071	1295013.071	1069824.107	1296333.071	2	0.029411765
807	1071144.107	1073784.107	1297653.071	1295013.071	1072464.107	1296333.071	2	0.029411765
807	1071144.107	1073784.107	1297653.071	1295013.071	1072464.107	1296333.071	2	0.029411765
808	1073784.107	1076424.107	1297653.071	1295013.071	1075104.107	1296333.071	2	0.029411765
808	1073784.107	1076424.107	1297653.071	1295013.071	1075104.107	1296333.071	2	0.029411765
809	1076424.107	1079064.107	1297653.071	1295013.071	1077744.107	1296333.071	2	0.029411765
809	1076424.107	1079064.107	1297653.071	1295013.071	1077744.107	1296333.071	2	0.029411765
810	1079064.107	1081704.107	1297653.071	1295013.071	1080384.107	1296333.071	2	0.029411765
810	1079064.107	1081704.107	1297653.071	1295013.071	1080384.107	1296333.071	2	0.029411765
811	1081704.107	1084344.107	1297653.071	1295013.071	1083024.107	1296333.071	3	0.044117647
811	1081704.107	1084344.107	1297653.071	1295013.071	1083024.107	1296333.071	3	0.044117647
811	1081704.107	1084344.107	1297653.071	1295013.071	1083024.107	1296333.071	3	0.044117647
812	1084344.107	1086984.107	1297653.071	1295013.071	1085664.107	1296333.071	4	0.058823529
812	1084344.107	1086984.107	1297653.071	1295013.071	1085664.107	1296333.071	4	0.058823529
812	1084344.107	1086984.107	1297653.071	1295013.071	1085664.107	1296333.071	4	0.058823529
812	1084344.107	1086984.107	1297653.071	1295013.071	1085664.107	1296333.071	4	0.058823529
813	1086984.107	1089624.107	1297653.071	1295013.071	1088304.107	1296333.071	3	0.044117647
813	1086984.107	1089624.107	1297653.071	1295013.071	1088304.107	1296333.071	3	0.044117647
813	1086984.107	1089624.107	1297653.071	1295013.071	1088304.107	1296333.071	3	0.044117647
814	1089624.107	1092264.107	1297653.071	1295013.071	1090944.107	1296333.071	4	0.058823529
814	1089624.107	1092264.107	1297653.071	1295013.071	1090944.107	1296333.071	4	0.058823529
814	1089624.107	1092264.107	1297653.071	1295013.071	1090944.107	1296333.071	4	0.058823529
814	1089624.107	1092264.107	1297653.071	1295013.071	1090944.107	1296333.071	4	0.058823529
815	1092264.107	1094904.107	1297653.071	1295013.071	1093584.107	1296333.071	4	0.058823529
815	1092264.107	1094904.107	1297653.071	1295013.071	1093584.107	1296333.071	4	0.058823529
815	1092264.107	1094904.107	1297653.071	1295013.071	1093584.107	1296333.071	4	0.058823529
815	1092264.107	1094904.107	1297653.071	1295013.071	1093584.107	1296333.071	4	0.058823529
816	1094904.107	1097544.107	1297653.071	1295013.071	1096224.107	1296333.071	2	0.029411765
816	1094904.107	1097544.107	1297653.071	1295013.071	1096224.107	1296333.071	2	0.029411765
817	1097544.107	1100184.107	1297653.071	1295013.071	1098864.107	1296333.071	2	0.029411765
817	1097544.107	1100184.107	1297653.071	1295013.071	1098864.107	1296333.071	2	0.029411765
818	1023624.107	1026264.107	1295013.071	1292373.071	1024944.107	1293693.071	0	0
819	1026264.107	1028904.107	1295013.071	1292373.071	1027584.107	1293693.071	1	0.014705882
820	1028904.107	1031544.107	1295013.071	1292373.071	1030224.107	1293693.071	2	0.029411765
820	1028904.107	1031544.107	1295013.071	1292373.071	1030224.107	1293693.071	2	0.029411765
821	1031544.107	1034184.107	1295013.071	1292373.071	1032864.107	1293693.071	2	0.029411765
821	1031544.107	1034184.107	1295013.071	1292373.071	1032864.107	1293693.071	2	0.029411765
822	1034184.107	1036824.107	1295013.071	1292373.071	1035504.107	1293693.071	2	0.029411765
822	1034184.107	1036824.107	1295013.071	1292373.071	1035504.107	1293693.071	2	0.029411765
823	1036824.107	1039464.107	1295013.071	1292373.071	1038144.107	1293693.071	2	0.029411765
823	1036824.107	1039464.107	1295013.071	1292373.071	1038144.107	1293693.071	2	0.029411765
824	1039464.107	1042104.107	1295013.071	1292373.071	1040784.107	1293693.071	2	0.029411765
824	1039464.107	1042104.107	1295013.071	1292373.071	1040784.107	1293693.071	2	0.029411765
825	1042104.107	1044744.107	1295013.071	1292373.071	1043424.107	1293693.071	2	0.029411765
825	1042104.107	1044744.107	1295013.071	1292373.071	1043424.107	1293693.071	2	0.029411765
826	1044744.107	1047384.107	1295013.071	1292373.071	1046064.107	1293693.071	2	0.029411765
826	1044744.107	1047384.107	1295013.071	1292373.071	1046064.107	1293693.071	2	0.029411765
827	1047384.107	1050024.107	1295013.071	1292373.071	1048704.107	1293693.071	2	0.029411765
827	1047384.107	1050024.107	1295013.071	1292373.071	1048704.107	1293693.071	2	0.029411765
828	1050024.107	1052664.107	1295013.071	1292373.071	1051344.107	1293693.071	2	0.029411765
828	1050024.107	1052664.107	1295013.071	1292373.071	1051344.107	1293693.071	2	0.029411765
829	1052664.107	1055304.107	1295013.071	1292373.071	1053984.107	1293693.071	2	0.029411765
829	1052664.107	1055304.107	1295013.071	1292373.071	1053984.107	1293693.071	2	0.029411765
830	1055304.107	1057944.107	1295013.071	1292373.071	1056624.107	1293693.071	2	0.029411765
830	1055304.107	1057944.107	1295013.071	1292373.071	1056624.107	1293693.071	2	0.029411765
831	1057944.107	1060584.107	1295013.071	1292373.071	1059264.107	1293693.071	2	0.029411765
831	1057944.107	1060584.107	1295013.071	1292373.071	1059264.107	1293693.071	2	0.029411765
832	1060584.107	1063224.107	1295013.071	1292373.071	1061904.107	1293693.071	2	0.029411765
832	1060584.107	1063224.107	1295013.071	1292373.071	1061904.107	1293693.071	2	0.029411765
833	1063224.107	1065864.107	1295013.071	1292373.071	1064544.107	1293693.071	2	0.029411765
833	1063224.107	1065864.107	1295013.071	1292373.071	1064544.107	1293693.071	2	0.029411765
834	1065864.107	1068504.107	1295013.071	1292373.071	1067184.107	1293693.071	2	0.029411765
834	1065864.107	1068504.107	1295013.071	1292373.071	1067184.107	1293693.071	2	0.029411765
835	1068504.107	1071144.107	1295013.071	1292373.071	1069824.107	1293693.071	2	0.029411765
835	1068504.107	1071144.107	1295013.071	1292373.071	1069824.107	1293693.071	2	0.029411765
836	1071144.107	1073784.107	1295013.071	1292373.071	1072464.107	1293693.071	2	0.029411765
836	1071144.107	1073784.107	1295013.071	1292373.071	1072464.107	1293693.071	2	0.029411765
837	1073784.107	1076424.107	1295013.071	1292373.071	1075104.107	1293693.071	2	0.029411765
837	1073784.107	1076424.107	1295013.071	1292373.071	1075104.107	1293693.071	2	0.029411765
838	1076424.107	1079064.107	1295013.071	1292373.071	1077744.107	1293693.071	2	0.029411765
838	1076424.107	1079064.107	1295013.071	1292373.071	1077744.107	1293693.071	2	0.029411765
839	1079064.107	1081704.107	1295013.071	1292373.071	1080384.107	1293693.071	2	0.029411765
839	1079064.107	1081704.107	1295013.071	1292373.071	1080384.107	1293693.071	2	0.029411765
840	1081704.107	1084344.107	1295013.071	1292373.071	1083024.107	1293693.071	3	0.044117647
840	1081704.107	1084344.107	1295013.071	1292373.071	1083024.107	1293693.071	3	0.044117647
840	1081704.107	1084344.107	1295013.071	1292373.071	1083024.107	1293693.071	3	0.044117647
841	1084344.107	1086984.107	1295013.071	1292373.071	1085664.107	1293693.071	4	0.058823529
841	1084344.107	1086984.107	1295013.071	1292373.071	1085664.107	1293693.071	4	0.058823529
841	1084344.107	1086984.107	1295013.071	1292373.071	1085664.107	1293693.071	4	0.058823529
841	1084344.107	1086984.107	1295013.071	1292373.071	1085664.107	1293693.071	4	0.058823529
842	1086984.107	1089624.107	1295013.071	1292373.071	1088304.107	1293693.071	4	0.058823529
842	1086984.107	1089624.107	1295013.071	1292373.071	1088304.107	1293693.071	4	0.058823529
842	1086984.107	1089624.107	1295013.071	1292373.071	1088304.107	1293693.071	4	0.058823529
842	1086984.107	1089624.107	1295013.071	1292373.071	1088304.107	1293693.071	4	0.058823529
843	1089624.107	1092264.107	1295013.071	1292373.071	1090944.107	1293693.071	3	0.044117647
843	1089624.107	1092264.107	1295013.071	1292373.071	1090944.107	1293693.071	3	0.044117647
843	1089624.107	1092264.107	1295013.071	1292373.071	1090944.107	1293693.071	3	0.044117647
844	1092264.107	1094904.107	1295013.071	1292373.071	1093584.107	1293693.071	3	0.044117647
844	1092264.107	1094904.107	1295013.071	1292373.071	1093584.107	1293693.071	3	0.044117647
844	1092264.107	1094904.107	1295013.071	1292373.071	1093584.107	1293693.071	3	0.044117647
845	1094904.107	1097544.107	1295013.071	1292373.071	1096224.107	1293693.071	3	0.044117647
845	1094904.107	1097544.107	1295013.071	1292373.071	1096224.107	1293693.071	3	0.044117647
845	1094904.107	1097544.107	1295013.071	1292373.071	1096224.107	1293693.071	3	0.044117647
846	1097544.107	1100184.107	1295013.071	1292373.071	1098864.107	1293693.071	2	0.029411765
846	1097544.107	1100184.107	1295013.071	1292373.071	1098864.107	1293693.071	2	0.029411765
847	1100184.107	1102824.107	1295013.071	1292373.071	1101504.107	1293693.071	2	0.029411765
847	1100184.107	1102824.107	1295013.071	1292373.071	1101504.107	1293693.071	2	0.029411765
848	1102824.107	1105464.107	1295013.071	1292373.071	1104144.107	1293693.071	2	0.029411765
848	1102824.107	1105464.107	1295013.071	1292373.071	1104144.107	1293693.071	2	0.029411765
849	1026264.107	1028904.107	1292373.071	1289733.071	1027584.107	1291053.071	0	0
850	1028904.107	1031544.107	1292373.071	1289733.071	1030224.107	1291053.071	1	0.014705882
851	1031544.107	1034184.107	1292373.071	1289733.071	1032864.107	1291053.071	2	0.029411765
851	1031544.107	1034184.107	1292373.071	1289733.071	1032864.107	1291053.071	2	0.029411765
852	1034184.107	1036824.107	1292373.071	1289733.071	1035504.107	1291053.071	2	0.029411765
852	1034184.107	1036824.107	1292373.071	1289733.071	1035504.107	1291053.071	2	0.029411765
853	1036824.107	1039464.107	1292373.071	1289733.071	1038144.107	1291053.071	2	0.029411765
853	1036824.107	1039464.107	1292373.071	1289733.071	1038144.107	1291053.071	2	0.029411765
854	1039464.107	1042104.107	1292373.071	1289733.071	1040784.107	1291053.071	2	0.029411765
854	1039464.107	1042104.107	1292373.071	1289733.071	1040784.107	1291053.071	2	0.029411765
855	1042104.107	1044744.107	1292373.071	1289733.071	1043424.107	1291053.071	2	0.029411765
855	1042104.107	1044744.107	1292373.071	1289733.071	1043424.107	1291053.071	2	0.029411765
856	1044744.107	1047384.107	1292373.071	1289733.071	1046064.107	1291053.071	2	0.029411765
856	1044744.107	1047384.107	1292373.071	1289733.071	1046064.107	1291053.071	2	0.029411765
857	1047384.107	1050024.107	1292373.071	1289733.071	1048704.107	1291053.071	2	0.029411765
857	1047384.107	1050024.107	1292373.071	1289733.071	1048704.107	1291053.071	2	0.029411765
858	1050024.107	1052664.107	1292373.071	1289733.071	1051344.107	1291053.071	2	0.029411765
858	1050024.107	1052664.107	1292373.071	1289733.071	1051344.107	1291053.071	2	0.029411765
859	1052664.107	1055304.107	1292373.071	1289733.071	1053984.107	1291053.071	2	0.029411765
859	1052664.107	1055304.107	1292373.071	1289733.071	1053984.107	1291053.071	2	0.029411765
860	1055304.107	1057944.107	1292373.071	1289733.071	1056624.107	1291053.071	2	0.029411765
860	1055304.107	1057944.107	1292373.071	1289733.071	1056624.107	1291053.071	2	0.029411765
861	1057944.107	1060584.107	1292373.071	1289733.071	1059264.107	1291053.071	2	0.029411765
861	1057944.107	1060584.107	1292373.071	1289733.071	1059264.107	1291053.071	2	0.029411765
862	1060584.107	1063224.107	1292373.071	1289733.071	1061904.107	1291053.071	2	0.029411765
862	1060584.107	1063224.107	1292373.071	1289733.071	1061904.107	1291053.071	2	0.029411765
863	1063224.107	1065864.107	1292373.071	1289733.071	1064544.107	1291053.071	2	0.029411765
863	1063224.107	1065864.107	1292373.071	1289733.071	1064544.107	1291053.071	2	0.029411765
864	1065864.107	1068504.107	1292373.071	1289733.071	1067184.107	1291053.071	2	0.029411765
864	1065864.107	1068504.107	1292373.071	1289733.071	1067184.107	1291053.071	2	0.029411765
865	1068504.107	1071144.107	1292373.071	1289733.071	1069824.107	1291053.071	2	0.029411765
865	1068504.107	1071144.107	1292373.071	1289733.071	1069824.107	1291053.071	2	0.029411765
866	1071144.107	1073784.107	1292373.071	1289733.071	1072464.107	1291053.071	2	0.029411765
866	1071144.107	1073784.107	1292373.071	1289733.071	1072464.107	1291053.071	2	0.029411765
867	1073784.107	1076424.107	1292373.071	1289733.071	1075104.107	1291053.071	2	0.029411765
867	1073784.107	1076424.107	1292373.071	1289733.071	1075104.107	1291053.071	2	0.029411765
868	1076424.107	1079064.107	1292373.071	1289733.071	1077744.107	1291053.071	2	0.029411765
868	1076424.107	1079064.107	1292373.071	1289733.071	1077744.107	1291053.071	2	0.029411765
869	1079064.107	1081704.107	1292373.071	1289733.071	1080384.107	1291053.071	2	0.029411765
869	1079064.107	1081704.107	1292373.071	1289733.071	1080384.107	1291053.071	2	0.029411765
870	1081704.107	1084344.107	1292373.071	1289733.071	1083024.107	1291053.071	2	0.029411765
870	1081704.107	1084344.107	1292373.071	1289733.071	1083024.107	1291053.071	2	0.029411765
871	1084344.107	1086984.107	1292373.071	1289733.071	1085664.107	1291053.071	4	0.058823529
871	1084344.107	1086984.107	1292373.071	1289733.071	1085664.107	1291053.071	4	0.058823529
871	1084344.107	1086984.107	1292373.071	1289733.071	1085664.107	1291053.071	4	0.058823529
871	1084344.107	1086984.107	1292373.071	1289733.071	1085664.107	1291053.071	4	0.058823529
872	1086984.107	1089624.107	1292373.071	1289733.071	1088304.107	1291053.071	4	0.058823529
872	1086984.107	1089624.107	1292373.071	1289733.071	1088304.107	1291053.071	4	0.058823529
872	1086984.107	1089624.107	1292373.071	1289733.071	1088304.107	1291053.071	4	0.058823529
872	1086984.107	1089624.107	1292373.071	1289733.071	1088304.107	1291053.071	4	0.058823529
873	1089624.107	1092264.107	1292373.071	1289733.071	1090944.107	1291053.071	2	0.029411765
873	1089624.107	1092264.107	1292373.071	1289733.071	1090944.107	1291053.071	2	0.029411765
874	1092264.107	1094904.107	1292373.071	1289733.071	1093584.107	1291053.071	2	0.029411765
874	1092264.107	1094904.107	1292373.071	1289733.071	1093584.107	1291053.071	2	0.029411765
875	1094904.107	1097544.107	1292373.071	1289733.071	1096224.107	1291053.071	3	0.044117647
875	1094904.107	1097544.107	1292373.071	1289733.071	1096224.107	1291053.071	3	0.044117647
875	1094904.107	1097544.107	1292373.071	1289733.071	1096224.107	1291053.071	3	0.044117647
876	1097544.107	1100184.107	1292373.071	1289733.071	1098864.107	1291053.071	3	0.044117647
876	1097544.107	1100184.107	1292373.071	1289733.071	1098864.107	1291053.071	3	0.044117647
876	1097544.107	1100184.107	1292373.071	1289733.071	1098864.107	1291053.071	3	0.044117647
877	1100184.107	1102824.107	1292373.071	1289733.071	1101504.107	1291053.071	2	0.029411765
877	1100184.107	1102824.107	1292373.071	1289733.071	1101504.107	1291053.071	2	0.029411765
878	1102824.107	1105464.107	1292373.071	1289733.071	1104144.107	1291053.071	2	0.029411765
878	1102824.107	1105464.107	1292373.071	1289733.071	1104144.107	1291053.071	2	0.029411765
879	1105464.107	1108104.107	1292373.071	1289733.071	1106784.107	1291053.071	2	0.029411765
879	1105464.107	1108104.107	1292373.071	1289733.071	1106784.107	1291053.071	2	0.029411765
880	1028904.107	1031544.107	1289733.071	1287093.071	1030224.107	1288413.071	0	0
881	1031544.107	1034184.107	1289733.071	1287093.071	1032864.107	1288413.071	1	0.014705882
882	1034184.107	1036824.107	1289733.071	1287093.071	1035504.107	1288413.071	2	0.029411765
882	1034184.107	1036824.107	1289733.071	1287093.071	1035504.107	1288413.071	2	0.029411765
883	1036824.107	1039464.107	1289733.071	1287093.071	1038144.107	1288413.071	2	0.029411765
883	1036824.107	1039464.107	1289733.071	1287093.071	1038144.107	1288413.071	2	0.029411765
884	1039464.107	1042104.107	1289733.071	1287093.071	1040784.107	1288413.071	2	0.029411765
884	1039464.107	1042104.107	1289733.071	1287093.071	1040784.107	1288413.071	2	0.029411765
885	1042104.107	1044744.107	1289733.071	1287093.071	1043424.107	1288413.071	2	0.029411765
885	1042104.107	1044744.107	1289733.071	1287093.071	1043424.107	1288413.071	2	0.029411765
886	1044744.107	1047384.107	1289733.071	1287093.071	1046064.107	1288413.071	2	0.029411765
886	1044744.107	1047384.107	1289733.071	1287093.071	1046064.107	1288413.071	2	0.029411765
887	1047384.107	1050024.107	1289733.071	1287093.071	1048704.107	1288413.071	2	0.029411765
887	1047384.107	1050024.107	1289733.071	1287093.071	1048704.107	1288413.071	2	0.029411765
888	1050024.107	1052664.107	1289733.071	1287093.071	1051344.107	1288413.071	2	0.029411765
888	1050024.107	1052664.107	1289733.071	1287093.071	1051344.107	1288413.071	2	0.029411765
889	1052664.107	1055304.107	1289733.071	1287093.071	1053984.107	1288413.071	2	0.029411765
889	1052664.107	1055304.107	1289733.071	1287093.071	1053984.107	1288413.071	2	0.029411765
890	1055304.107	1057944.107	1289733.071	1287093.071	1056624.107	1288413.071	2	0.029411765
890	1055304.107	1057944.107	1289733.071	1287093.071	1056624.107	1288413.071	2	0.029411765
891	1057944.107	1060584.107	1289733.071	1287093.071	1059264.107	1288413.071	2	0.029411765
891	1057944.107	1060584.107	1289733.071	1287093.071	1059264.107	1288413.071	2	0.029411765
892	1060584.107	1063224.107	1289733.071	1287093.071	1061904.107	1288413.071	2	0.029411765
892	1060584.107	1063224.107	1289733.071	1287093.071	1061904.107	1288413.071	2	0.029411765
893	1063224.107	1065864.107	1289733.071	1287093.071	1064544.107	1288413.071	2	0.029411765
893	1063224.107	1065864.107	1289733.071	1287093.071	1064544.107	1288413.071	2	0.029411765
894	1065864.107	1068504.107	1289733.071	1287093.071	1067184.107	1288413.071	2	0.029411765
894	1065864.107	1068504.107	1289733.071	1287093.071	1067184.107	1288413.071	2	0.029411765
895	1068504.107	1071144.107	1289733.071	1287093.071	1069824.107	1288413.071	2	0.029411765
895	1068504.107	1071144.107	1289733.071	1287093.071	1069824.107	1288413.071	2	0.029411765
896	1071144.107	1073784.107	1289733.071	1287093.071	1072464.107	1288413.071	2	0.029411765
896	1071144.107	1073784.107	1289733.071	1287093.071	1072464.107	1288413.071	2	0.029411765
897	1073784.107	1076424.107	1289733.071	1287093.071	1075104.107	1288413.071	2	0.029411765
897	1073784.107	1076424.107	1289733.071	1287093.071	1075104.107	1288413.071	2	0.029411765
898	1076424.107	1079064.107	1289733.071	1287093.071	1077744.107	1288413.071	2	0.029411765
898	1076424.107	1079064.107	1289733.071	1287093.071	1077744.107	1288413.071	2	0.029411765
899	1079064.107	1081704.107	1289733.071	1287093.071	1080384.107	1288413.071	2	0.029411765
899	1079064.107	1081704.107	1289733.071	1287093.071	1080384.107	1288413.071	2	0.029411765
900	1081704.107	1084344.107	1289733.071	1287093.071	1083024.107	1288413.071	2	0.029411765
900	1081704.107	1084344.107	1289733.071	1287093.071	1083024.107	1288413.071	2	0.029411765
901	1084344.107	1086984.107	1289733.071	1287093.071	1085664.107	1288413.071	3	0.044117647
901	1084344.107	1086984.107	1289733.071	1287093.071	1085664.107	1288413.071	3	0.044117647
901	1084344.107	1086984.107	1289733.071	1287093.071	1085664.107	1288413.071	3	0.044117647
902	1086984.107	1089624.107	1289733.071	1287093.071	1088304.107	1288413.071	3	0.044117647
902	1086984.107	1089624.107	1289733.071	1287093.071	1088304.107	1288413.071	3	0.044117647
902	1086984.107	1089624.107	1289733.071	1287093.071	1088304.107	1288413.071	3	0.044117647
903	1089624.107	1092264.107	1289733.071	1287093.071	1090944.107	1288413.071	3	0.044117647
903	1089624.107	1092264.107	1289733.071	1287093.071	1090944.107	1288413.071	3	0.044117647
903	1089624.107	1092264.107	1289733.071	1287093.071	1090944.107	1288413.071	3	0.044117647
904	1092264.107	1094904.107	1289733.071	1287093.071	1093584.107	1288413.071	2	0.029411765
904	1092264.107	1094904.107	1289733.071	1287093.071	1093584.107	1288413.071	2	0.029411765
905	1094904.107	1097544.107	1289733.071	1287093.071	1096224.107	1288413.071	3	0.044117647
905	1094904.107	1097544.107	1289733.071	1287093.071	1096224.107	1288413.071	3	0.044117647
905	1094904.107	1097544.107	1289733.071	1287093.071	1096224.107	1288413.071	3	0.044117647
906	1097544.107	1100184.107	1289733.071	1287093.071	1098864.107	1288413.071	3	0.044117647
906	1097544.107	1100184.107	1289733.071	1287093.071	1098864.107	1288413.071	3	0.044117647
906	1097544.107	1100184.107	1289733.071	1287093.071	1098864.107	1288413.071	3	0.044117647
907	1100184.107	1102824.107	1289733.071	1287093.071	1101504.107	1288413.071	3	0.044117647
907	1100184.107	1102824.107	1289733.071	1287093.071	1101504.107	1288413.071	3	0.044117647
907	1100184.107	1102824.107	1289733.071	1287093.071	1101504.107	1288413.071	3	0.044117647
908	1102824.107	1105464.107	1289733.071	1287093.071	1104144.107	1288413.071	2	0.029411765
908	1102824.107	1105464.107	1289733.071	1287093.071	1104144.107	1288413.071	2	0.029411765
909	1105464.107	1108104.107	1289733.071	1287093.071	1106784.107	1288413.071	2	0.029411765
909	1105464.107	1108104.107	1289733.071	1287093.071	1106784.107	1288413.071	2	0.029411765
910	1031544.107	1034184.107	1287093.071	1284453.071	1032864.107	1285773.071	0	0
911	1034184.107	1036824.107	1287093.071	1284453.071	1035504.107	1285773.071	1	0.014705882
912	1036824.107	1039464.107	1287093.071	1284453.071	1038144.107	1285773.071	2	0.029411765
912	1036824.107	1039464.107	1287093.071	1284453.071	1038144.107	1285773.071	2	0.029411765
913	1039464.107	1042104.107	1287093.071	1284453.071	1040784.107	1285773.071	2	0.029411765
913	1039464.107	1042104.107	1287093.071	1284453.071	1040784.107	1285773.071	2	0.029411765
914	1042104.107	1044744.107	1287093.071	1284453.071	1043424.107	1285773.071	2	0.029411765
914	1042104.107	1044744.107	1287093.071	1284453.071	1043424.107	1285773.071	2	0.029411765
915	1044744.107	1047384.107	1287093.071	1284453.071	1046064.107	1285773.071	2	0.029411765
915	1044744.107	1047384.107	1287093.071	1284453.071	1046064.107	1285773.071	2	0.029411765
916	1047384.107	1050024.107	1287093.071	1284453.071	1048704.107	1285773.071	2	0.029411765
916	1047384.107	1050024.107	1287093.071	1284453.071	1048704.107	1285773.071	2	0.029411765
917	1050024.107	1052664.107	1287093.071	1284453.071	1051344.107	1285773.071	2	0.029411765
917	1050024.107	1052664.107	1287093.071	1284453.071	1051344.107	1285773.071	2	0.029411765
918	1052664.107	1055304.107	1287093.071	1284453.071	1053984.107	1285773.071	2	0.029411765
918	1052664.107	1055304.107	1287093.071	1284453.071	1053984.107	1285773.071	2	0.029411765
919	1055304.107	1057944.107	1287093.071	1284453.071	1056624.107	1285773.071	2	0.029411765
919	1055304.107	1057944.107	1287093.071	1284453.071	1056624.107	1285773.071	2	0.029411765
920	1057944.107	1060584.107	1287093.071	1284453.071	1059264.107	1285773.071	2	0.029411765
920	1057944.107	1060584.107	1287093.071	1284453.071	1059264.107	1285773.071	2	0.029411765
921	1060584.107	1063224.107	1287093.071	1284453.071	1061904.107	1285773.071	2	0.029411765
921	1060584.107	1063224.107	1287093.071	1284453.071	1061904.107	1285773.071	2	0.029411765
922	1063224.107	1065864.107	1287093.071	1284453.071	1064544.107	1285773.071	2	0.029411765
922	1063224.107	1065864.107	1287093.071	1284453.071	1064544.107	1285773.071	2	0.029411765
923	1065864.107	1068504.107	1287093.071	1284453.071	1067184.107	1285773.071	2	0.029411765
923	1065864.107	1068504.107	1287093.071	1284453.071	1067184.107	1285773.071	2	0.029411765
924	1068504.107	1071144.107	1287093.071	1284453.071	1069824.107	1285773.071	2	0.029411765
924	1068504.107	1071144.107	1287093.071	1284453.071	1069824.107	1285773.071	2	0.029411765
925	1071144.107	1073784.107	1287093.071	1284453.071	1072464.107	1285773.071	2	0.029411765
925	1071144.107	1073784.107	1287093.071	1284453.071	1072464.107	1285773.071	2	0.029411765
926	1073784.107	1076424.107	1287093.071	1284453.071	1075104.107	1285773.071	2	0.029411765
926	1073784.107	1076424.107	1287093.071	1284453.071	1075104.107	1285773.071	2	0.029411765
927	1076424.107	1079064.107	1287093.071	1284453.071	1077744.107	1285773.071	2	0.029411765
927	1076424.107	1079064.107	1287093.071	1284453.071	1077744.107	1285773.071	2	0.029411765
928	1079064.107	1081704.107	1287093.071	1284453.071	1080384.107	1285773.071	2	0.029411765
928	1079064.107	1081704.107	1287093.071	1284453.071	1080384.107	1285773.071	2	0.029411765
929	1081704.107	1084344.107	1287093.071	1284453.071	1083024.107	1285773.071	2	0.029411765
929	1081704.107	1084344.107	1287093.071	1284453.071	1083024.107	1285773.071	2	0.029411765
930	1084344.107	1086984.107	1287093.071	1284453.071	1085664.107	1285773.071	2	0.029411765
930	1084344.107	1086984.107	1287093.071	1284453.071	1085664.107	1285773.071	2	0.029411765
931	1086984.107	1089624.107	1287093.071	1284453.071	1088304.107	1285773.071	3	0.044117647
931	1086984.107	1089624.107	1287093.071	1284453.071	1088304.107	1285773.071	3	0.044117647
931	1086984.107	1089624.107	1287093.071	1284453.071	1088304.107	1285773.071	3	0.044117647
932	1089624.107	1092264.107	1287093.071	1284453.071	1090944.107	1285773.071	3	0.044117647
932	1089624.107	1092264.107	1287093.071	1284453.071	1090944.107	1285773.071	3	0.044117647
932	1089624.107	1092264.107	1287093.071	1284453.071	1090944.107	1285773.071	3	0.044117647
933	1092264.107	1094904.107	1287093.071	1284453.071	1093584.107	1285773.071	2	0.029411765
933	1092264.107	1094904.107	1287093.071	1284453.071	1093584.107	1285773.071	2	0.029411765
934	1094904.107	1097544.107	1287093.071	1284453.071	1096224.107	1285773.071	2	0.029411765
934	1094904.107	1097544.107	1287093.071	1284453.071	1096224.107	1285773.071	2	0.029411765
935	1097544.107	1100184.107	1287093.071	1284453.071	1098864.107	1285773.071	3	0.044117647
935	1097544.107	1100184.107	1287093.071	1284453.071	1098864.107	1285773.071	3	0.044117647
935	1097544.107	1100184.107	1287093.071	1284453.071	1098864.107	1285773.071	3	0.044117647
936	1100184.107	1102824.107	1287093.071	1284453.071	1101504.107	1285773.071	3	0.044117647
936	1100184.107	1102824.107	1287093.071	1284453.071	1101504.107	1285773.071	3	0.044117647
936	1100184.107	1102824.107	1287093.071	1284453.071	1101504.107	1285773.071	3	0.044117647
937	1102824.107	1105464.107	1287093.071	1284453.071	1104144.107	1285773.071	3	0.044117647
937	1102824.107	1105464.107	1287093.071	1284453.071	1104144.107	1285773.071	3	0.044117647
937	1102824.107	1105464.107	1287093.071	1284453.071	1104144.107	1285773.071	3	0.044117647
938	1105464.107	1108104.107	1287093.071	1284453.071	1106784.107	1285773.071	2	0.029411765
938	1105464.107	1108104.107	1287093.071	1284453.071	1106784.107	1285773.071	2	0.029411765
939	1034184.107	1036824.107	1284453.071	1281813.071	1035504.107	1283133.071	0	0
940	1036824.107	1039464.107	1284453.071	1281813.071	1038144.107	1283133.071	1	0.014705882
941	1039464.107	1042104.107	1284453.071	1281813.071	1040784.107	1283133.071	2	0.029411765
941	1039464.107	1042104.107	1284453.071	1281813.071	1040784.107	1283133.071	2	0.029411765
942	1042104.107	1044744.107	1284453.071	1281813.071	1043424.107	1283133.071	2	0.029411765
942	1042104.107	1044744.107	1284453.071	1281813.071	1043424.107	1283133.071	2	0.029411765
943	1044744.107	1047384.107	1284453.071	1281813.071	1046064.107	1283133.071	2	0.029411765
943	1044744.107	1047384.107	1284453.071	1281813.071	1046064.107	1283133.071	2	0.029411765
944	1047384.107	1050024.107	1284453.071	1281813.071	1048704.107	1283133.071	2	0.029411765
944	1047384.107	1050024.107	1284453.071	1281813.071	1048704.107	1283133.071	2	0.029411765
945	1050024.107	1052664.107	1284453.071	1281813.071	1051344.107	1283133.071	2	0.029411765
945	1050024.107	1052664.107	1284453.071	1281813.071	1051344.107	1283133.071	2	0.029411765
946	1052664.107	1055304.107	1284453.071	1281813.071	1053984.107	1283133.071	2	0.029411765
946	1052664.107	1055304.107	1284453.071	1281813.071	1053984.107	1283133.071	2	0.029411765
947	1055304.107	1057944.107	1284453.071	1281813.071	1056624.107	1283133.071	2	0.029411765
947	1055304.107	1057944.107	1284453.071	1281813.071	1056624.107	1283133.071	2	0.029411765
948	1057944.107	1060584.107	1284453.071	1281813.071	1059264.107	1283133.071	2	0.029411765
948	1057944.107	1060584.107	1284453.071	1281813.071	1059264.107	1283133.071	2	0.029411765
949	1060584.107	1063224.107	1284453.071	1281813.071	1061904.107	1283133.071	2	0.029411765
949	1060584.107	1063224.107	1284453.071	1281813.071	1061904.107	1283133.071	2	0.029411765
950	1063224.107	1065864.107	1284453.071	1281813.071	1064544.107	1283133.071	2	0.029411765
950	1063224.107	1065864.107	1284453.071	1281813.071	1064544.107	1283133.071	2	0.029411765
951	1065864.107	1068504.107	1284453.071	1281813.071	1067184.107	1283133.071	2	0.029411765
951	1065864.107	1068504.107	1284453.071	1281813.071	1067184.107	1283133.071	2	0.029411765
952	1068504.107	1071144.107	1284453.071	1281813.071	1069824.107	1283133.071	2	0.029411765
952	1068504.107	1071144.107	1284453.071	1281813.071	1069824.107	1283133.071	2	0.029411765
953	1071144.107	1073784.107	1284453.071	1281813.071	1072464.107	1283133.071	2	0.029411765
953	1071144.107	1073784.107	1284453.071	1281813.071	1072464.107	1283133.071	2	0.029411765
954	1073784.107	1076424.107	1284453.071	1281813.071	1075104.107	1283133.071	2	0.029411765
954	1073784.107	1076424.107	1284453.071	1281813.071	1075104.107	1283133.071	2	0.029411765
955	1076424.107	1079064.107	1284453.071	1281813.071	1077744.107	1283133.071	3	0.044117647
955	1076424.107	1079064.107	1284453.071	1281813.071	1077744.107	1283133.071	3	0.044117647
955	1076424.107	1079064.107	1284453.071	1281813.071	1077744.107	1283133.071	3	0.044117647
956	1079064.107	1081704.107	1284453.071	1281813.071	1080384.107	1283133.071	2	0.029411765
956	1079064.107	1081704.107	1284453.071	1281813.071	1080384.107	1283133.071	2	0.029411765
957	1081704.107	1084344.107	1284453.071	1281813.071	1083024.107	1283133.071	2	0.029411765
957	1081704.107	1084344.107	1284453.071	1281813.071	1083024.107	1283133.071	2	0.029411765
958	1084344.107	1086984.107	1284453.071	1281813.071	1085664.107	1283133.071	2	0.029411765
958	1084344.107	1086984.107	1284453.071	1281813.071	1085664.107	1283133.071	2	0.029411765
959	1086984.107	1089624.107	1284453.071	1281813.071	1088304.107	1283133.071	3	0.044117647
959	1086984.107	1089624.107	1284453.071	1281813.071	1088304.107	1283133.071	3	0.044117647
959	1086984.107	1089624.107	1284453.071	1281813.071	1088304.107	1283133.071	3	0.044117647
960	1089624.107	1092264.107	1284453.071	1281813.071	1090944.107	1283133.071	3	0.044117647
960	1089624.107	1092264.107	1284453.071	1281813.071	1090944.107	1283133.071	3	0.044117647
960	1089624.107	1092264.107	1284453.071	1281813.071	1090944.107	1283133.071	3	0.044117647
961	1092264.107	1094904.107	1284453.071	1281813.071	1093584.107	1283133.071	3	0.044117647
961	1092264.107	1094904.107	1284453.071	1281813.071	1093584.107	1283133.071	3	0.044117647
961	1092264.107	1094904.107	1284453.071	1281813.071	1093584.107	1283133.071	3	0.044117647
962	1094904.107	1097544.107	1284453.071	1281813.071	1096224.107	1283133.071	2	0.029411765
962	1094904.107	1097544.107	1284453.071	1281813.071	1096224.107	1283133.071	2	0.029411765
963	1097544.107	1100184.107	1284453.071	1281813.071	1098864.107	1283133.071	3	0.044117647
963	1097544.107	1100184.107	1284453.071	1281813.071	1098864.107	1283133.071	3	0.044117647
963	1097544.107	1100184.107	1284453.071	1281813.071	1098864.107	1283133.071	3	0.044117647
964	1100184.107	1102824.107	1284453.071	1281813.071	1101504.107	1283133.071	3	0.044117647
964	1100184.107	1102824.107	1284453.071	1281813.071	1101504.107	1283133.071	3	0.044117647
964	1100184.107	1102824.107	1284453.071	1281813.071	1101504.107	1283133.071	3	0.044117647
965	1102824.107	1105464.107	1284453.071	1281813.071	1104144.107	1283133.071	3	0.044117647
965	1102824.107	1105464.107	1284453.071	1281813.071	1104144.107	1283133.071	3	0.044117647
965	1102824.107	1105464.107	1284453.071	1281813.071	1104144.107	1283133.071	3	0.044117647
966	1105464.107	1108104.107	1284453.071	1281813.071	1106784.107	1283133.071	2	0.029411765
966	1105464.107	1108104.107	1284453.071	1281813.071	1106784.107	1283133.071	2	0.029411765
967	1034184.107	1036824.107	1281813.071	1279173.071	1035504.107	1280493.071	0	0
968	1036824.107	1039464.107	1281813.071	1279173.071	1038144.107	1280493.071	0	0
969	1039464.107	1042104.107	1281813.071	1279173.071	1040784.107	1280493.071	1	0.014705882
970	1042104.107	1044744.107	1281813.071	1279173.071	1043424.107	1280493.071	2	0.029411765
970	1042104.107	1044744.107	1281813.071	1279173.071	1043424.107	1280493.071	2	0.029411765
971	1044744.107	1047384.107	1281813.071	1279173.071	1046064.107	1280493.071	2	0.029411765
971	1044744.107	1047384.107	1281813.071	1279173.071	1046064.107	1280493.071	2	0.029411765
972	1047384.107	1050024.107	1281813.071	1279173.071	1048704.107	1280493.071	2	0.029411765
972	1047384.107	1050024.107	1281813.071	1279173.071	1048704.107	1280493.071	2	0.029411765
973	1050024.107	1052664.107	1281813.071	1279173.071	1051344.107	1280493.071	2	0.029411765
973	1050024.107	1052664.107	1281813.071	1279173.071	1051344.107	1280493.071	2	0.029411765
974	1052664.107	1055304.107	1281813.071	1279173.071	1053984.107	1280493.071	2	0.029411765
974	1052664.107	1055304.107	1281813.071	1279173.071	1053984.107	1280493.071	2	0.029411765
975	1055304.107	1057944.107	1281813.071	1279173.071	1056624.107	1280493.071	2	0.029411765
975	1055304.107	1057944.107	1281813.071	1279173.071	1056624.107	1280493.071	2	0.029411765
976	1057944.107	1060584.107	1281813.071	1279173.071	1059264.107	1280493.071	2	0.029411765
976	1057944.107	1060584.107	1281813.071	1279173.071	1059264.107	1280493.071	2	0.029411765
977	1060584.107	1063224.107	1281813.071	1279173.071	1061904.107	1280493.071	2	0.029411765
977	1060584.107	1063224.107	1281813.071	1279173.071	1061904.107	1280493.071	2	0.029411765
978	1063224.107	1065864.107	1281813.071	1279173.071	1064544.107	1280493.071	2	0.029411765
978	1063224.107	1065864.107	1281813.071	1279173.071	1064544.107	1280493.071	2	0.029411765
979	1065864.107	1068504.107	1281813.071	1279173.071	1067184.107	1280493.071	2	0.029411765
979	1065864.107	1068504.107	1281813.071	1279173.071	1067184.107	1280493.071	2	0.029411765
980	1068504.107	1071144.107	1281813.071	1279173.071	1069824.107	1280493.071	2	0.029411765
980	1068504.107	1071144.107	1281813.071	1279173.071	1069824.107	1280493.071	2	0.029411765
981	1071144.107	1073784.107	1281813.071	1279173.071	1072464.107	1280493.071	3	0.044117647
981	1071144.107	1073784.107	1281813.071	1279173.071	1072464.107	1280493.071	3	0.044117647
981	1071144.107	1073784.107	1281813.071	1279173.071	1072464.107	1280493.071	3	0.044117647
982	1073784.107	1076424.107	1281813.071	1279173.071	1075104.107	1280493.071	3	0.044117647
982	1073784.107	1076424.107	1281813.071	1279173.071	1075104.107	1280493.071	3	0.044117647
982	1073784.107	1076424.107	1281813.071	1279173.071	1075104.107	1280493.071	3	0.044117647
983	1076424.107	1079064.107	1281813.071	1279173.071	1077744.107	1280493.071	3	0.044117647
983	1076424.107	1079064.107	1281813.071	1279173.071	1077744.107	1280493.071	3	0.044117647
983	1076424.107	1079064.107	1281813.071	1279173.071	1077744.107	1280493.071	3	0.044117647
984	1079064.107	1081704.107	1281813.071	1279173.071	1080384.107	1280493.071	2	0.029411765
984	1079064.107	1081704.107	1281813.071	1279173.071	1080384.107	1280493.071	2	0.029411765
985	1081704.107	1084344.107	1281813.071	1279173.071	1083024.107	1280493.071	2	0.029411765
985	1081704.107	1084344.107	1281813.071	1279173.071	1083024.107	1280493.071	2	0.029411765
986	1084344.107	1086984.107	1281813.071	1279173.071	1085664.107	1280493.071	2	0.029411765
986	1084344.107	1086984.107	1281813.071	1279173.071	1085664.107	1280493.071	2	0.029411765
987	1086984.107	1089624.107	1281813.071	1279173.071	1088304.107	1280493.071	2	0.029411765
987	1086984.107	1089624.107	1281813.071	1279173.071	1088304.107	1280493.071	2	0.029411765
988	1089624.107	1092264.107	1281813.071	1279173.071	1090944.107	1280493.071	3	0.044117647
988	1089624.107	1092264.107	1281813.071	1279173.071	1090944.107	1280493.071	3	0.044117647
988	1089624.107	1092264.107	1281813.071	1279173.071	1090944.107	1280493.071	3	0.044117647
989	1092264.107	1094904.107	1281813.071	1279173.071	1093584.107	1280493.071	3	0.044117647
989	1092264.107	1094904.107	1281813.071	1279173.071	1093584.107	1280493.071	3	0.044117647
989	1092264.107	1094904.107	1281813.071	1279173.071	1093584.107	1280493.071	3	0.044117647
990	1094904.107	1097544.107	1281813.071	1279173.071	1096224.107	1280493.071	3	0.044117647
990	1094904.107	1097544.107	1281813.071	1279173.071	1096224.107	1280493.071	3	0.044117647
990	1094904.107	1097544.107	1281813.071	1279173.071	1096224.107	1280493.071	3	0.044117647
991	1097544.107	1100184.107	1281813.071	1279173.071	1098864.107	1280493.071	2	0.029411765
991	1097544.107	1100184.107	1281813.071	1279173.071	1098864.107	1280493.071	2	0.029411765
992	1100184.107	1102824.107	1281813.071	1279173.071	1101504.107	1280493.071	3	0.044117647
992	1100184.107	1102824.107	1281813.071	1279173.071	1101504.107	1280493.071	3	0.044117647
992	1100184.107	1102824.107	1281813.071	1279173.071	1101504.107	1280493.071	3	0.044117647
993	1102824.107	1105464.107	1281813.071	1279173.071	1104144.107	1280493.071	3	0.044117647
993	1102824.107	1105464.107	1281813.071	1279173.071	1104144.107	1280493.071	3	0.044117647
993	1102824.107	1105464.107	1281813.071	1279173.071	1104144.107	1280493.071	3	0.044117647
994	1105464.107	1108104.107	1281813.071	1279173.071	1106784.107	1280493.071	2	0.029411765
994	1105464.107	1108104.107	1281813.071	1279173.071	1106784.107	1280493.071	2	0.029411765
995	1034184.107	1036824.107	1279173.071	1276533.071	1035504.107	1277853.071	0	0
996	1036824.107	1039464.107	1279173.071	1276533.071	1038144.107	1277853.071	0	0
997	1039464.107	1042104.107	1279173.071	1276533.071	1040784.107	1277853.071	0	0
998	1042104.107	1044744.107	1279173.071	1276533.071	1043424.107	1277853.071	1	0.014705882
999	1044744.107	1047384.107	1279173.071	1276533.071	1046064.107	1277853.071	2	0.029411765
999	1044744.107	1047384.107	1279173.071	1276533.071	1046064.107	1277853.071	2	0.029411765
1000	1047384.107	1050024.107	1279173.071	1276533.071	1048704.107	1277853.071	2	0.029411765
1000	1047384.107	1050024.107	1279173.071	1276533.071	1048704.107	1277853.071	2	0.029411765
1001	1050024.107	1052664.107	1279173.071	1276533.071	1051344.107	1277853.071	2	0.029411765
1001	1050024.107	1052664.107	1279173.071	1276533.071	1051344.107	1277853.071	2	0.029411765
1002	1052664.107	1055304.107	1279173.071	1276533.071	1053984.107	1277853.071	2	0.029411765
1002	1052664.107	1055304.107	1279173.071	1276533.071	1053984.107	1277853.071	2	0.029411765
1003	1055304.107	1057944.107	1279173.071	1276533.071	1056624.107	1277853.071	2	0.029411765
1003	1055304.107	1057944.107	1279173.071	1276533.071	1056624.107	1277853.071	2	0.029411765
1004	1057944.107	1060584.107	1279173.071	1276533.071	1059264.107	1277853.071	2	0.029411765
[truncated: 31,214 more rows]
